# Supplementary material for: Durvalumab plus pazopanib combination in patients with advanced soft tissue sarcomas: a phase II trial
Source: Nat Commun. 2024 Jan 23;15:685. doi: 10.1038/s41467-024-44875-2 (PMC10806253; doi:10.1038/s41467-024-44875-2)
Supplement: Supplementary file 5 — Supplementary Data 2 [file 41467_2024_44875_MOESM5_ESM.xlsx]

## Sheet: SD2
Supplementary Data 2. Read counts from RNA-seq
ID	YCC47	YCC14	YCC15	YCC16	YCC12	YCC31	YCC27	YCC08	YCC06	YCC01	YCC04	YCC39	YCC24	YCC09	YCC11	YCC23	YCC26	YCC18	YCC20	YCC19	YCC46	YCC37	YCC41	YCC44	YCC33	YCC30	YCC17	YCC40
ENSG00000000003	415	613	680	291	240	403	76	197	176	62	146	265	51	359	1237	743	315	372	621	224	203	218	318	644	13	46	316	122
ENSG00000000005	47	236	2	147	0	17	2	3	0	304	6	9	38	5	15	275	9	2	22	12	593	8	39	0	5	4	440	0
ENSG00000000419	1055	880	897	721	2302	684	397	1419	1467	806	634	1258	1121	965	2213	1026	1710	738	5656	541	736	1052	1126	1041	539	739	1024	691
ENSG00000000457	976	434	452	327	514	608	291	680	384	597	231	1027	650	408	421	452	482	480	1084	493	475	628	584	835	141	434	678	385
ENSG00000000460	864	170	280	241	235	306	115	502	401	422	181	552	418	333	258	183	175	311	777	185	340	686	322	393	62	351	480	260
ENSG00000000938	69	86	65	152	187	14	358	102	158	42	60	21	42	40	15	66	42	175	27	126	39	77	40	157	189	21	50	19
ENSG00000000971	6192	22681	27985	17864	40353	21958	8253	16842	8307	4496	28623	733	4598	19747	7278	97929	19591	6309	4392	18004	3505	16190	598	31783	484	3489	13346	28585
ENSG00000001036	735	532	905	1229	2605	441	481	774	7783	186	2169	386	551	641	6664	1214	1093	1126	975	1829	871	1550	519	1138	167	685	1440	1558
ENSG00000001084	6140	977	2510	1067	1136	5847	642	1471	1112	531	723	1443	854	497	1052	1257	1368	1292	1051	1125	1024	600	998	1545	524	676	956	437
ENSG00000001167	726	407	613	404	237	256	286	528	405	157	463	729	430	465	388	343	733	642	615	563	359	308	361	624	77	695	335	234
ENSG00000001460	241	118	67	86	34	144	124	76	375	37	74	121	53	12	13	109	91	80	19	128	197	37	84	22	51	145	126	92
ENSG00000001461	156	172	112	280	173	219	100	140	529	144	195	90	68	28	127	173	294	55	49	127	268	47	63	79	45	1153	147	146
ENSG00000001497	1540	1652	1453	1084	594	2427	1306	1067	3098	1424	1990	2019	834	1274	2570	2041	2287	1749	1549	2734	3215	2066	1803	2947	3353	1487	1196	922
ENSG00000001561	1027	489	263	598	382	877	28	664	653	783	204	452	57	22	38	534	344	513	153	476	638	586	807	128	58	75	127	42
ENSG00000001617	126	260	500	827	191	227	848	268	398	297	1361	44	114	275	23	34	732	96	131	205	670	169	87	40	32	38	138	116
ENSG00000001626	0	932	628	14	0	0	7	2	0	2	0	0	0	27	0	34	97	2	7	8	14	19	0	4	96	5	7	0
ENSG00000001629	2414	2449	3466	2754	2627	3500	1951	1571	3056	3140	2142	3047	3206	2385	5155	3273	14075	2103	4022	4194	2008	2695	3193	4760	2409	3087	1556	1985
ENSG00000001630	48	43	37	67	77	54	34	63	41	207	37	218	85	27	142	22	225	84	96	34	39	90	132	64	16	75	34	85
ENSG00000001631	3219	3394	2843	2549	3612	3985	1665	1655	3288	3268	1223	3046	2664	3846	4650	3535	6297	1842	4040	3992	2049	1796	2852	3431	1760	3047	1152	2096
ENSG00000002016	1004	890	571	345	429	927	451	447	1086	425	219	587	802	383	223	324	661	543	346	733	555	650	424	265	402	690	235	756
ENSG00000002330	72	50	70	61	142	41	44	84	114	80	42	136	121	101	124	48	99	69	270	53	75	179	172	78	64	84	74	58
ENSG00000002549	1104	1372	1519	1031	1720	400	964	2691	2880	853	1307	1185	1146	185	1439	1308	1378	1786	1577	1647	1640	3439	1217	1899	1572	2768	1289	349
ENSG00000002586	948	2148	1535	2155	4015	1308	1860	10364	3683	4583	2838	1603	2829	2666	8137	5428	4401	2561	5707	2814	2797	2101	1316	1611	714	1217	2579	6789
ENSG00000002587	22	164	36	181	0	54	57	228	63	91	108	28	58	110	110	154	158	59	88	74	14	20	16	102	62	16	24	30
ENSG00000002726	1	1	4	4	16	0	28	56	3	33	2	3	4	0	0	7	0	8	0	11	8	4	0	6	28	6	36	0
ENSG00000002745	8	424	257	58	0	4	128	8	4	2644	6	6	4	0	10	26	21	7	4	55	8	6	0	2	17	8	401	19
ENSG00000002746	182	40	76	27	0	213	64	105	4	17	4	1	56	296	145	82	299	6	49	411	94	8	27	152	334	22	0	368
ENSG00000002822	324	609	355	311	396	515	522	371	606	175	461	254	264	287	212	312	429	395	547	1002	270	213	208	353	926	1157	299	430
ENSG00000002834	731	815	1822	1128	1236	593	1546	1893	2021	442	2142	732	1133	639	2668	907	1151	768	4448	2703	1113	1211	394	662	483	1059	1726	1251
ENSG00000002919	134	249	261	183	346	133	226	458	509	457	265	490	111	129	197	293	431	183	411	313	273	358	213	183	131	279	200	157
ENSG00000002933	244	357	983	281	558	160	396	533	581	579	196	108	553	34	2712	401	116	304	432	725	1652	279	49	246	386	172	2375	61
ENSG00000003056	1783	1525	2048	1773	1219	1619	1295	1868	4058	1066	3161	1714	1470	1789	2567	2404	1856	2975	1484	5625	1756	1833	1621	2379	713	2449	1862	868
ENSG00000003096	67	567	5849	1351	204	40	92	188	24	2687	84	21827	2373	764	12299	1473	113	171	2533	61	1586	1200	27611	388	729	28	2182	214
ENSG00000003137	160	257	128	212	232	83	295	26	15	14	16	0	14	568	250	460	289	27	136	163	150	26	42	44	28	6	39	16
ENSG00000003147	272	546	691	456	223	1623	415	428	338	132	414	95	173	63	88	363	2587	395	144	649	200	217	211	92	117	298	110	207
ENSG00000003249	207	26	55	74	0	51	30	1	0	2	3	5	0	27	2	2	5	105	11	2	12	3	17	17	50	266	0	0
ENSG00000003393	7801	2858	2495	1800	1489	7186	1846	1288	1524	2247	1652	5752	2101	2264	1667	2694	2210	3388	1306	4120	1735	1987	3142	1599	1299	2891	871	2752
ENSG00000003400	171	238	293	233	990	39	325	373	336	125	129	122	157	120	42	198	210	103	121	254	139	204	80	122	89	44	96	271
ENSG00000003402	2400	2844	3469	2576	3239	2319	3864	2523	1732	1862	1479	2889	2736	1212	1201	2743	4097	1703	1565	2932	2270	3150	2809	1428	1003	1391	1248	1108
ENSG00000003436	326	790	2586	691	7967	573	485	407	2600	344	1137	56	173	6056	11382	11063	353	482	3489	5816	553	2698	253	763	210	352	175	660
ENSG00000003509	1027	926	1239	862	1254	1520	562	731	1000	997	607	1212	968	521	846	920	1694	1134	948	962	668	667	1302	1217	549	1146	527	824
ENSG00000003756	2983	2092	3291	2003	1641	3976	2887	2490	2577	1080	1305	3681	2086	2034	857	2791	3771	1879	1510	4202	2225	2871	2856	2849	1221	3221	1395	3022
ENSG00000003987	105	51	66	49	51	129	72	62	64	72	21	51	103	35	23	43	32	53	29	57	65	53	119	255	29	101	42	134
ENSG00000003989	97	463	1059	123	283	197	68	114	46	939	275	654	890	264	260	951	31	2253	26	35	164	76	3852	668	60	589	92	643
ENSG00000004059	527	470	1052	705	497	294	415	574	992	652	832	400	500	354	743	641	1260	433	1357	611	421	345	341	225	246	407	1065	393
ENSG00000004139	40	110	168	86	216	79	89	129	157	320	41	310	442	73	85	65	163	77	299	79	467	292	244	123	74	231	83	129
ENSG00000004142	503	775	680	575	571	347	465	735	709	748	1044	632	695	483	929	383	934	605	1323	549	1263	1366	783	386	393	756	730	385
ENSG00000004399	977	1791	3566	3624	3137	438	6413	4853	5167	1173	10806	863	1502	3090	3061	2585	4278	2282	3700	9573	6144	2775	719	1734	877	473	3713	2980
ENSG00000004455	5362	4864	4839	4297	3631	2995	4906	7314	9811	4847	5892	4015	3711	5897	9333	5756	7423	11497	4281	4528	5759	6753	4298	14798	4087	10520	4190	3274
ENSG00000004468	181	120	298	173	112	5	17	121	146	18	23	11	10	6	1	89	22	33	194	11	32	57	3	54	92	45	105	6
ENSG00000004478	1286	588	1382	695	616	625	579	502	995	877	636	1168	1164	360	180	497	881	1982	513	1205	580	882	623	1289	503	2432	655	481
ENSG00000004487	1891	1369	2750	1156	719	2448	948	2072	2412	958	1149	1019	1014	1560	2158	1564	2922	2211	1440	1437	1558	1560	966	2031	1006	1179	1614	1557
ENSG00000004534	7177	4468	6696	4075	3500	7369	7308	5778	5619	2354	2069	20869	8921	3704	2121	6954	6332	5983	2157	8523	5170	5340	11068	7641	3206	6175	2583	10044
ENSG00000004660	42	109	370	148	153	80	97	53	285	143	102	91	97	49	79	29	261	56	48	110	382	47	60	142	95	116	70	81
ENSG00000004700	1324	1231	1242	1475	2487	920	824	1931	1744	1184	1996	1589	1400	1863	2308	1361	1882	943	1452	1397	856	1051	1174	2122	320	1362	2242	1099
ENSG00000004766	794	735	1071	684	1559	1115	502	659	1249	1037	544	1260	547	717	1192	901	2312	618	1287	999	497	689	947	1020	207	1069	425	655
ENSG00000004776	120	66	70	403	163	46	72	7	233	816	576	42	3242	3	2222	274	389	13	525	107	541	68	566	35	1395	65	421	28
ENSG00000004777	250	71	69	38	38	49	125	68	140	160	24	59	417	46	20	33	66	104	118	40	460	382	51	69	491	96	52	88
ENSG00000004779	233	354	355	293	780	173	87	477	545	482	290	321	301	296	783	254	637	391	489	139	423	345	479	103	231	264	496	124
ENSG00000004799	608	599	103	508	273	222	36	54	63	670	93	156	677	40	123	513	77	282	1434	58	1133	109	261	627	230	79	59	19
ENSG00000004809	0	4	267	52	4	2	0	110	68	28	31	183	0	0	5	198	1	36	76	8	6	42	5	347	20	12	14	46
ENSG00000004838	84	20	88	49	21	123	41	41	32	34	17	14	102	40	17	20	34	14	42	40	67	70	39	22	52	70	64	12
ENSG00000004846	17	55	27	11	29	16	676	19	34	195	48	505	583	3	1068	215	0	2266	14	114	5	1843	0	2	16	21002	500	3694
ENSG00000004848	0	110	2	84	0	7	0	0	1	0	0	28	165	24	0	42	4	339	0	1	4	0	0	5	227	10	6	0
ENSG00000004864	2124	2287	3370	1380	2301	1650	1600	1488	3005	3830	1631	2327	3540	1374	3421	2703	1431	4252	2766	2595	1331	1195	975	2201	833	2954	1834	1099
ENSG00000004866	175	367	477	339	249	157	366	300	762	380	373	491	366	222	1207	383	395	809	762	518	335	434	573	391	258	752	214	393
ENSG00000004897	1472	1565	1943	1640	2045	1281	1077	1608	2315	1592	1472	5189	2207	2386	1837	3558	2640	1544	2822	2589	2546	2288	2915	2075	704	1990	2758	1245
ENSG00000004939	8	79	39	1137	17	7	42	7	0	7	10	0	0	0	16	5	3	95	7	3	0	26	0	8	321	59	0	4
ENSG00000004948	3	6	0	13	0	2	4	42	2	8	6	0	0	1	1	33	12	3	13	19	5	0	0	2	12	7	13	4
ENSG00000004961	187	292	519	414	696	149	217	611	748	960	433	214	214	386	1918	456	524	594	932	345	326	485	389	725	188	383	531	231
ENSG00000004975	942	1012	945	568	530	874	532	552	727	520	408	441	834	842	853	562	1648	574	1684	1147	1068	523	605	967	634	893	1234	582
ENSG00000005001	50	98	36	2	0	124	2089	3	3	0	2	0	0	0	0	8	2	0	0	2	3	4	0	0	18	18	0	0
ENSG00000005007	1341	947	1356	966	801	1235	1144	1386	1958	562	985	879	1433	722	1430	405	2378	1107	1574	725	1464	1323	1041	937	665	1724	891	681
ENSG00000005020	324	125	76	224	705	649	268	368	565	273	328	235	81	109	625	735	117	142	227	582	247	425	43	416	99	308	153	321
ENSG00000005022	1528	2352	4449	2771	2617	628	1528	2245	7290	3366	4394	1778	867	1514	6925	1663	3132	5879	3324	2601	4468	3280	3771	2044	1811	1818	2147	1209
ENSG00000005059	288	209	236	482	404	524	316	589	1097	327	539	111	336	118	125	504	660	310	1228	225	747	1061	142	514	106	346	530	144
ENSG00000005073	0	130	5518	26	0	32	88	101	90	0	24	3768	760	535	458	115	68	309	299	252	6	5	1876	227	435	6	640	12
ENSG00000005075	2268	2713	3592	1944	2409	1693	1598	2202	3283	2909	1937	3431	3021	2878	4726	3017	3229	4328	6270	2710	2292	2036	3295	1154	3885	2322	1803	1577
ENSG00000005100	604	490	1172	591	352	800	404	530	928	307	1287	323	463	561	649	471	1186	925	758	1442	448	414	642	1863	427	793	651	387
ENSG00000005102	18	47	51	14	108	4	159	4	10	40	13	0	40	15	102	60	164	4	22	6	73	27	2	0	34	2	3	0
ENSG00000005108	486	928	850	452	684	418	539	794	295	799	1029	279	458	3549	139	1087	625	238	199	418	636	288	490	608	90	245	180	212
ENSG00000005156	1396	1495	1604	978	833	1418	687	1132	1322	1059	1196	1312	1748	880	1300	887	2564	1845	2121	1810	1578	1394	1214	541	794	2289	949	577
ENSG00000005175	1715	1090	1199	692	1439	1594	510	719	1381	1804	470	2249	1325	1158	1760	1513	831	710	1137	1253	752	732	1719	1145	1214	475	1119	433
ENSG00000005187	30	49	117	115	0	56	13	2	48	22	6	1954	25	67	2	18	23	0	32	29	220	192	122	28	131	45	11	1
ENSG00000005189	188	89	138	73	29	74	52	81	208	188	85	257	262	115	50	65	38	75	193	59	273	442	121	69	128	44	112	103
ENSG00000005194	411	306	386	329	252	336	308	514	791	228	305	282	229	376	601	238	594	474	808	181	417	237	228	225	204	502	276	211
ENSG00000005238	77	162	66	142	91	57	383	105	179	84	194	120	81	26	88	63	109	149	47	154	218	115	81	90	99	153	121	109
ENSG00000005243	22	118	71	67	417	25	128	134	78	106	62	95	218	19	119	94	99	36	266	44	72	90	112	45	47	105	90	154
ENSG00000005249	726	547	454	563	81	387	62	63	127	76	88	1275	445	134	6	234	98	251	590	50	66	194	406	52	98	80	22	56
ENSG00000005302	388	313	535	563	1154	364	468	867	814	663	436	903	614	539	691	680	483	530	709	607	402	614	340	605	217	476	533	508
ENSG00000005339	17523	18231	21295	12075	7705	18503	13948	11595	12482	10363	10701	17798	17900	17185	17940	17867	26322	13632	18181	24010	36351	12462	21710	6746	14686	10489	11149	17295
ENSG00000005379	886	199	496	45	183	767	245	797	28	2008	14	2068	6872	41	56	158	14	236	544	175	5406	1225	2270	226	2832	254	684	263
ENSG00000005381	7	85	39	2867	40	1	13	4	10	0	12	4	0	8	91	11	6	18	0	32	0	42	0	13	102	16	4	1
ENSG00000005421	43	1	5	36	0	14	15	14	1	22	1	1	0	0	4	41	3	6	0	39	28	9	6	10	22	3	0	0
ENSG00000005436	493	1131	951	675	413	702	252	446	1316	909	728	1105	767	1953	646	1464	2039	425	982	860	604	659	1148	609	547	496	709	316
ENSG00000005448	613	169	406	261	128	298	213	183	973	298	227	142	138	218	286	120	228	176	161	167	152	124	120	265	357	385	161	31
ENSG00000005469	146	444	328	430	1194	376	175	237	273	368	140	730	228	271	254	312	476	363	384	423	286	191	444	331	86	492	307	241
ENSG00000005471	42	413	540	360	0	33	450	199	83	763	180	1146	3019	181	51	277	92	1617	27	3350	69	227	1595	455	99	2494	216	150
ENSG00000005483	9817	8244	12407	6193	9831	10438	9042	5160	11000	6426	4408	10651	9974	8424	6924	17297	13636	8806	8874	13991	7295	7866	8587	11222	10107	9862	4039	5832
ENSG00000005486	470	449	647	546	431	378	374	403	366	331	555	127	337	513	760	420	684	681	480	762	223	273	195	254	230	1041	326	340
ENSG00000005513	7	251	186	212	0	7	21	2	2	0	0	0	0	284	8	125	641	60	8	11	0	4	0	2	23	2	4	0
ENSG00000005700	2071	3672	3096	2827	3005	3029	1662	3812	4067	3486	2822	4497	2191	3492	1819	4303	6337	2268	2972	2521	2484	2609	3683	5195	947	2332	3837	2390
ENSG00000005801	1558	1463	2134	908	3430	1568	751	632	886	851	698	640	645	1522	942	980	922	684	1387	1194	826	504	542	1915	450	1020	387	643
ENSG00000005810	5933	8190	7931	6759	10450	7435	8906	7284	16739	10427	7232	7071	4400	7508	4247	9274	11640	4561	10013	8551	4252	4057	4888	12062	2910	9523	4212	3824
ENSG00000005812	931	1259	1108	835	2036	1372	791	1188	1442	1863	890	1724	904	1363	794	2196	2081	800	2930	634	704	737	797	1965	195	788	1046	450
ENSG00000005844	181	296	234	189	307	20	282	478	427	44	41	21	18	40	27	186	161	109	115	310	146	215	14	50	83	52	198	20
ENSG00000005882	1733	499	586	407	230	2370	197	310	188	576	409	410	314	184	516	655	1351	320	594	282	462	361	544	97	133	494	237	291
ENSG00000005884	604	919	1971	794	504	2657	3811	394	8345	1658	752	458	1599	310	133	1272	482	1339	76	2391	1011	5107	349	115	813	3045	496	230
ENSG00000005889	3928	4066	10800	6874	9816	3885	2594	12296	7031	9567	4231	9790	5865	8560	8253	6592	7483	6540	10934	7215	4767	10321	7972	7330	3251	2949	8202	7086
ENSG00000005893	1294	2837	3557	2646	3933	1452	1971	4057	5471	2535	2076	3139	1180	3524	9214	6092	2844	7721	3354	5375	8120	5536	2177	4760	525	4800	4646	5295
ENSG00000005955	3407	3723	5605	2596	3450	3925	3186	3854	6255	3314	3758	4660	3499	2564	3710	3829	5195	3295	5309	4702	3972	4848	3885	4981	1758	5392	3134	2576
ENSG00000005961	17	189	44	54	80	18	63	30	7	20	3	145	34	9	5	19	83	26	10	38	131	36	39	8	338	46	5	60
ENSG00000005981	2	0	0	12	0	0	2	0	0	0	0	0	3	0	0	16	6	40	0	2	7	24	0	0	17	12	1	0
ENSG00000006007	274	520	528	607	814	347	266	431	1115	745	517	331	486	379	1353	436	643	522	818	437	828	563	607	255	158	539	596	781
ENSG00000006015	192	137	111	176	91	151	159	175	154	163	209	83	230	150	285	166	254	92	322	108	137	97	196	94	210	360	172	92
ENSG00000006016	11	934	835	1713	320	59	91	7	7	3	1	6	33	2618	30	214	3298	93	6	12	38	12	8	28	21	87	2	21
ENSG00000006025	149	164	186	138	213	145	269	184	104	43	141	104	215	106	102	145	148	111	232	299	362	234	107	22	113	424	123	140
ENSG00000006042	693	479	851	188	154	473	171	272	22	423	217	484	299	126	28	330	950	240	121	166	502	249	381	3	19	169	222	296
ENSG00000006047	5	243	69	766	0	61	6	0	0	66	0	27	3	4	0	8	689	32	3	7	7	3	88	0	94	18	1	26
ENSG00000006059	0	0	4	0	0	0	0	0	0	0	0	0	0	0	0	6	0	24	0	1	0	0	0	0	20	0	0	0
ENSG00000006071	30	14	807	24	0	5	0	0	0	81	0	162	5	53	13	19	14	2	29	4	135	52	711	6	429	5	0	13
ENSG00000006074	68	125	152	191	12	2	193	2	112	80	17	4	0	28	20	23	2	288	1	120	7	16	2	134	328	27	129	1
ENSG00000006075	402	1401	142	479	2062	415	1190	1011	1527	215	1297	67	8	317	219	917	264	105	298	1778	222	247	116	693	1282	69	1040	67
ENSG00000006114	2914	3507	3863	2571	2416	3576	2197	2669	5269	1988	1586	5065	2612	2987	2701	3286	3795	2583	4516	4928	3099	2968	2653	2365	1102	4119	2211	3255
ENSG00000006116	0	0	0	0	0	3	0	0	0	0	0	0	0	0	0	2	0	0	0	0	0	0	0	0	23	0	0	0
ENSG00000006118	314	669	1455	1271	113	119	1064	375	221	548	360	1647	898	85	436	116	1013	347	308	462	708	242	792	696	682	190	367	94
ENSG00000006125	3973	4630	7562	4158	5658	3268	2564	4198	5957	2469	4709	4628	4268	3123	4493	2720	7183	2966	6974	4024	4376	5877	3022	4618	1188	11277	2491	2746
ENSG00000006128	6	63	8	1	0	1	0	0	0	0	0	0	29	0	0	42	0	0	0	1	0	0	0	2	3	0	0	0
ENSG00000006194	726	768	758	459	623	612	453	509	560	628	458	727	773	752	1347	558	1158	982	669	1061	886	525	660	627	262	681	481	789
ENSG00000006210	90	593	499	178	94	96	33	104	2	804	29	71	367	108	11	35	224	35	45	6	388	107	498	1	50	9	240	6
ENSG00000006282	535	1740	2053	1323	541	423	1129	881	1690	1434	1248	1033	1929	729	795	540	1498	1516	1309	2396	1612	949	1889	547	1140	2829	363	1272
ENSG00000006283	331	2919	2965	2356	13	93	267	10	25	27	8	12	6	1251	18	35	4429	41	42	20	848	34	23	84	118	0	142	583
ENSG00000006327	18	86	161	117	56	22	101	114	369	130	208	14	67	27	62	63	24	166	57	85	40	241	20	106	16	31	92	79
ENSG00000006377	0	254	2	95	0	1	0	9	0	3	0	0	124	18	1	26	33	87	73	83	108	68	0	12	9	0	43	3
ENSG00000006432	703	160	402	221	0	901	395	11	44	42	14	125	9	384	0	45	53	248	11	81	368	232	70	90	87	175	8	28
ENSG00000006451	893	595	1103	560	853	921	1170	1096	882	618	2100	1027	510	617	2058	1308	1500	758	752	1299	637	1030	625	1702	696	2592	1298	1926
ENSG00000006453	815	595	257	272	143	980	766	258	240	199	405	171	83	16	28	37	150	196	40	316	59	204	82	168	66	208	60	484
ENSG00000006459	2188	1742	2050	1277	1382	802	3468	2454	1449	1423	559	1667	782	2968	368	1452	1154	1408	888	1533	730	903	1567	2910	879	1609	1116	887
ENSG00000006468	295	1020	1794	761	384	676	627	368	523	268	1446	3834	1043	1085	1135	6213	696	374	475	2144	281	457	5668	1108	178	480	1089	1234
ENSG00000006530	188	242	244	163	258	130	155	312	444	248	153	272	211	171	110	206	450	305	291	249	204	173	364	167	129	646	278	158
ENSG00000006534	26	83	178	126	320	37	121	170	718	136	136	91	130	26	40	51	35	183	153	101	107	195	89	103	114	184	160	223
ENSG00000006555	2	45	23	40	0	5	231	4	0	0	2	0	0	2	0	21	4	4	0	0	9	6	2	6	39	3	9	0
ENSG00000006576	1082	983	1586	1167	1424	981	551	1502	1527	2776	1136	1921	3282	1350	1042	853	2004	976	2200	1596	2013	1549	2564	2178	597	1183	2729	871
ENSG00000006606	1	4	4	5	88	1	1	11	22	5	7	0	0	0	12	10	0	9	26	2	8	23	2	4	6	2	5	8
ENSG00000006607	975	485	673	558	218	721	783	260	383	494	392	1172	347	247	204	567	557	1227	383	961	366	325	598	348	394	1558	148	312
ENSG00000006611	57	9	0	9	0	577	2	0	0	0	0	22	0	0	2	4	30	4	2	3	7	2	58	8	143	0	1	0
ENSG00000006625	382	474	289	300	229	625	393	243	346	279	369	465	282	247	584	836	408	956	316	490	293	198	407	641	238	517	454	143
ENSG00000006634	715	241	658	433	227	413	184	278	983	778	359	408	391	328	427	414	362	789	1028	453	392	557	417	983	422	559	683	262
ENSG00000006638	22	304	89	153	130	7	152	182	333	457	241	54	945	12	46	82	207	66	41	191	1635	309	174	51	186	24	439	177
ENSG00000006652	680	1335	1485	901	3363	489	657	844	2411	3330	345	1025	997	768	1120	947	680	2630	985	1404	1081	2437	1965	2900	584	1706	1120	1675
ENSG00000006659	0	0	0	0	0	0	0	0	0	0	0	0	0	0	0	9	0	0	2	0	0	2	0	0	21	0	0	0
ENSG00000006695	624	447	569	382	572	367	311	288	779	2482	361	772	503	331	442	252	479	268	528	624	362	635	498	691	458	475	477	349
ENSG00000006704	514	472	846	357	883	687	590	635	297	260	286	308	675	311	211	194	742	778	514	482	685	343	599	447	792	1270	477	527
ENSG00000006712	1819	1835	3400	1881	2090	3978	2133	2675	16905	1392	5019	1073	2259	2274	5999	4019	5088	1264	6222	2661	2313	2175	1521	1383	3837	2592	1646	1324
ENSG00000006715	1488	1258	1879	673	1428	1540	638	944	1044	1837	677	1266	1127	1283	1299	1238	2135	1156	959	1554	867	706	1243	1204	470	2401	897	1001
ENSG00000006740	51	115	145	111	34	102	97	71	30	317	89	291	245	61	17	49	152	26	204	197	120	318	270	79	206	56	126	41
ENSG00000006744	1343	1575	1369	1411	1228	1133	1352	1432	3423	6366	2182	2230	1875	1427	1428	803	2039	1652	1410	2137	1374	1177	3026	1361	1540	1878	1583	967
ENSG00000006747	1003	87	1064	179	45	14556	64	98	102	42	435	24	15	53	2	284	331	653	109	1631	28	30	155	79	55	276	88	51
ENSG00000006756	309	374	512	550	184	476	349	536	91	1414	261	774	473	267	305	204	188	259	267	658	440	506	561	132	200	321	192	172
ENSG00000006757	102	145	182	160	343	132	41	122	223	612	113	225	31	245	672	141	160	95	21	14	197	154	364	13	68	7	137	35
ENSG00000006788	7	39	11	16	104	44	135	44	23	5	3	1	331	0	241	306	0	269	192	17	1	38	30	1	121	182	2	436
ENSG00000006831	903	320	457	429	335	491	269	433	634	540	324	462	525	215	652	363	581	696	469	507	383	324	672	546	90	654	533	533
ENSG00000006837	285	298	143	94	111	218	75	97	147	277	34	240	151	182	139	228	287	131	196	126	338	171	344	321	168	190	137	29
ENSG00000007001	5	8	0	0	0	2	0	2	0	3	0	2	0	1	2	0	15	0	0	1	9	2	2	6	5	5	0	3
ENSG00000007038	47	66	26	144	0	58	14	0	0	6	0	6	0	0	0	3	138	10	0	23	0	26	0	6	42	0	11	1
ENSG00000007047	424	250	572	288	190	288	435	200	146	163	386	145	451	370	349	221	471	401	480	211	468	395	204	178	348	430	267	327
ENSG00000007062	7	1404	1071	45	2	0	10	4	6	85	3	2178	886	16	1	48	13	11	3	7	318	89	43	17	1002	2	1348	9
ENSG00000007080	613	608	1194	685	621	736	1006	1242	2103	502	2922	533	976	360	2230	1036	1501	663	1751	1026	892	1217	639	783	1427	1151	960	417
ENSG00000007129	8	33	24	58	10	3	20	64	174	3	38	8	4	19	7	108	15	39	24	376	23	67	1	7	14	6	28	23
ENSG00000007168	3319	2887	4579	3049	3915	4376	3050	4550	5041	2377	3053	2116	4166	2742	3136	3239	6000	2392	6180	3003	2622	4746	3333	6061	1453	5353	4716	3681
ENSG00000007171	10	36	4	7	0	3	11	106	24	12	131	7	0	19	3	12	77	6	21	63	6	10	11	0	3	10	18	0
ENSG00000007174	12	71	18	98	48	16	11	4	0	72	4	38	4	217	34	66	27	70	7	19	51	60	16	98	209	240	3	1
ENSG00000007202	5125	6650	5911	6480	5103	4119	5983	6874	11396	6081	8926	6473	5574	4916	5178	3806	6838	5563	6848	9118	11146	9887	5260	3805	1894	10473	3295	3957
ENSG00000007216	1	84	0	0	0	8	0	0	0	0	0	0	0	0	0	8	0	0	0	0	0	5	0	0	44	0	0	0
ENSG00000007237	485	494	768	276	1414	330	387	191	437	142	148	622	270	740	817	1703	714	1433	3339	488	207	193	777	282	662	1301	95	334
ENSG00000007255	57	38	61	36	129	53	19	38	14	21	19	18	22	53	21	29	110	26	88	43	48	6	28	13	29	121	15	6
ENSG00000007264	5	36	59	21	0	11	85	22	21	3	71	0	4	61	2	21	6	17	8	15	11	13	7	8	24	7	52	0
ENSG00000007306	0	0	0	0	0	0	0	0	0	0	0	0	0	0	0	16	0	1	0	0	0	0	0	0	2	0	0	0
ENSG00000007312	66	231	48	87	2	16	52	72	27	16	83	10	10	14	26	51	228	37	18	36	25	37	23	5	140	23	15	4
ENSG00000007314	103	59	6	390	17	14	5	73	22	66	24	1	158	11	20	296	23	52	108	17	53	56	178	4	195	389	0	10
ENSG00000007341	523	466	573	318	1018	563	264	575	623	388	269	329	303	643	340	861	987	361	631	486	494	387	299	568	241	310	573	92
ENSG00000007350	7	0	0	0	0	0	6	0	1	2	0	0	0	3	0	2	14	27264	0	4	57	0	4	10	45	0	38	2
ENSG00000007372	2029	78	25	13	5	1264	26	765	12	493	1	8	1122	909	319	121	16	24	755	45	1215	1215	73	371	1448	34	1074	26
ENSG00000007376	109	86	109	61	10	43	78	70	166	45	141	53	108	56	175	26	90	167	145	90	165	69	57	56	99	147	105	44
ENSG00000007384	241	1112	764	689	453	233	1356	480	983	320	533	483	627	147	509	605	669	1052	686	1000	1140	868	594	251	319	754	304	515
ENSG00000007392	1649	1671	1219	746	1037	1776	1066	1225	760	487	286	1772	1519	850	674	625	1018	1144	488	1223	1913	834	1472	859	1036	730	609	513
ENSG00000007402	5620	31	381	184	0	15606	9	13	6	3	3	22	5	531	8	26	861	16	85	19	26	3	25	7	20	12	5	4
ENSG00000007516	6067	324	510	193	2	3617	11	6	1	5	1	12	1	221	2	10	393	7	0	28	17	10	10	12	43	5	3	1
ENSG00000007520	172	169	177	152	113	181	133	172	214	182	345	140	186	184	313	289	277	199	266	245	441	188	157	70	197	231	257	65
ENSG00000007541	1271	337	261	387	69	266	353	244	407	232	235	275	381	169	273	51	280	262	234	172	730	378	315	101	355	373	214	178
ENSG00000007545	174	97	159	80	83	99	151	116	141	131	65	229	228	238	55	85	149	151	93	143	191	168	175	102	177	126	81	70
ENSG00000007866	131	140	369	78	50	409	324	161	148	179	117	428	913	94	440	89	75	208	236	137	1137	537	553	65	157	95	486	278
ENSG00000007908	68	214	94	160	115	17	226	13	178	393	42	22	31	6	4	525	10	313	11	2	10	58	88	8	5	8	21	8
ENSG00000007923	698	430	797	504	462	648	529	845	1316	257	728	597	383	462	885	469	794	978	553	910	850	226	414	480	738	904	497	480
ENSG00000007933	101	157	62	619	91	43	210	1157	29	101	76	47	8010	7	5769	301	343	6	54	105	4248	643	25	5	948	50	3938	16
ENSG00000007944	1097	552	5071	326	594	1323	322	1424	313	551	259	368	441	375	908	833	167	1015	757	738	598	538	256	246	169	363	167	702
ENSG00000007952	18	6	8	0	5	6	5	4	11	12	5	29	2	5	21	7	16	0	24	11	11	14	22	8	14	14	7	2
ENSG00000007968	132	7	52	98	0	15	38	95	165	53	96	30	27	151	80	24	23	104	58	19	99	87	5	54	92	70	81	18
ENSG00000008018	1722	1965	2507	1675	3301	1499	922	4108	2791	2749	2916	2517	1507	1627	1858	2501	3795	1248	2955	1996	2096	2418	2966	2655	1646	1546	3870	634
ENSG00000008056	36	13	43	21	70	18	23	14	11	7	17	32	4	21	104	13	35	16	42	46	82	59	138	52	16	17	7	8
ENSG00000008083	1916	1486	1129	1135	556	1410	1825	752	778	242	823	476	409	460	500	726	2898	3062	651	1238	564	823	526	824	398	1109	214	479
ENSG00000008086	2471	1387	3026	1070	1103	4767	2269	1253	568	7621	1673	1184	1758	3187	475	1486	1918	943	758	2684	1198	989	1324	2713	2117	1063	806	2813
ENSG00000008118	0	25	46	3	3	8	57	8	9	5	39	67	26	2	0	1	51	38	0	6	10	4	92	6	22	15	38	3
ENSG00000008128	3442	3378	2473	1780	2746	3735	3823	4483	5332	1326	2249	1438	831	1886	6719	3494	3155	2175	1669	7648	4575	1874	649	2587	11380	2332	2002	2279
ENSG00000008130	287	573	506	350	290	195	517	868	986	222	570	171	258	244	1103	266	544	893	458	558	811	255	134	404	449	723	460	255
ENSG00000008196	1	114	0	12	0	2	7	0	4	0	0	0	0	0	0	21	0	3	0	1	0	9	0	5	33	0	0	3
ENSG00000008197	0	0	0	0	0	2	0	1	0	0	0	0	0	0	0	5	0	6	0	2	0	0	0	0	74	0	0	0
ENSG00000008226	70	102	167	290	9	93	82	29	49	43	11	122	65	125	8	108	312	29	58	168	36	163	106	72	81	458	5	49
ENSG00000008256	132	786	1225	631	225	517	457	498	1181	361	1439	154	636	458	1001	1824	809	699	375	2509	492	319	431	213	109	1637	486	376
ENSG00000008277	316	110	790	173	57	192	44	28	19	2533	12	912	1954	526	11	212	115	114	227	26	239	239	646	366	77	346	36	18
ENSG00000008282	1105	1314	1019	1112	2505	1753	580	912	1632	2225	833	1959	1148	661	1370	2412	2168	1312	1426	1845	857	937	1698	558	318	965	710	806
ENSG00000008283	77	136	85	151	369	163	179	79	237	50	181	76	12	11	199	89	42	141	172	129	141	98	43	66	29	175	41	134
ENSG00000008294	5545	6612	12180	5114	7332	5646	6241	7492	8795	6782	8505	16982	7213	10123	5727	12434	5526	7212	10172	11277	7534	8624	8059	6303	2580	14726	6573	7789
ENSG00000008300	1633	67	822	340	46	3943	168	51	1966	1478	209	189	219	39	35	150	43	385	306	252	532	727	75	584	85	299	209	558
ENSG00000008311	1150	897	1545	1192	874	242	670	858	107	772	707	2896	1690	3016	1133	1765	1941	1832	2188	2642	1200	751	2022	1142	138	1283	732	1174
ENSG00000008323	20	32	70	23	22	14	68	17	15	6	9	19	31	2	9	50	15	12	5	168	21	23	30	9	45	8	5	14
ENSG00000008324	93	101	161	79	192	97	35	294	177	43	121	89	69	87	147	131	178	89	555	76	82	170	73	162	37	113	187	60
ENSG00000008382	78	59	115	85	94	148	86	84	72	149	97	80	119	69	114	55	113	34	193	96	74	78	89	71	119	133	65	59
ENSG00000008394	183	352	18	51	218	3	66	80	597	9	59	179	132	8	223	163	121	313	547	121	910	311	2	89	35	259	6	0
ENSG00000008405	454	1340	1429	691	1192	727	388	1078	800	1806	799	2321	663	844	1137	1053	852	708	1644	1160	586	725	1350	1063	442	287	1483	931
ENSG00000008438	6	1	6	63	0	3	10	6	2	8	3	4	7	2	3	9	10	11	1	8	8	4	6	2	58	14	0	6
ENSG00000008441	431	4038	2651	2096	3780	365	806	5565	1699	2064	1916	3512	7397	2764	2194	2388	7746	1892	4152	584	7507	1864	5162	590	2523	1954	2641	3476
ENSG00000008513	230	255	200	248	119	19	311	351	270	347	251	503	310	248	236	160	430	601	193	344	385	181	407	400	263	385	293	189
ENSG00000008516	16	3	44	4	25	3	23	7	3	12	0	5	8	27	0	0	4	12	1	16	18	4	6	4	15	11	6	11
ENSG00000008517	1635	2783	6008	1732	3759	618	4014	9500	1184	3714	3935	787	964	338	2597	1905	5469	1299	4695	3583	2215	6675	430	892	1562	1895	2810	2181
ENSG00000008710	7939	17851	11199	10961	6098	4714	13305	14667	23492	31287	8756	12393	28345	8418	13039	3418	20244	10468	10190	14789	52428	14936	18810	4652	26373	7633	6074	9321
ENSG00000008735	68	94	273	112	6	108	13	2	1	62	4	178	6	5	7	70	154	125	14	6	12	6	25	15	16	113	16	12
ENSG00000008838	1529	1164	909	830	577	1398	755	1352	861	759	1078	1511	1091	966	806	390	1402	768	973	1370	1579	820	1339	354	445	1482	684	771
ENSG00000008853	98	283	558	256	601	170	232	321	277	203	485	254	969	147	315	280	479	310	866	446	448	310	261	199	96	431	199	332
ENSG00000008869	2166	3677	2768	2460	2649	2393	2415	2074	2483	2352	1881	4448	2667	2812	1600	2815	4576	2521	2650	4046	1946	1703	3229	2333	1266	3259	1731	1761
ENSG00000008952	4767	4647	8628	4684	6711	7681	5538	5002	8171	3237	6475	6449	7259	5297	7221	15432	12891	1586	7288	8001	5213	7432	12079	8739	5647	5225	4105	3195
ENSG00000008988	22739	84673	61843	23428	66994	27755	13841	17966	37244	24512	40214	27581	21558	66098	20239	59152	88276	24353	41681	36253	18349	41709	41897	36653	20685	15560	26912	10657
ENSG00000009307	11286	16569	20003	13356	24304	12821	7552	13455	20356	15289	15926	7515	7183	18790	12159	19876	29739	7707	17155	14862	16631	13312	8958	16264	10394	8981	20698	3861
ENSG00000009335	1652	1399	2940	1916	1939	747	1438	2801	2644	2451	1735	2506	1609	1186	1356	1413	2053	2428	2354	1558	1715	1583	2240	1933	411	3150	1631	1743
ENSG00000009413	9749	7555	20687	4215	6987	4962	3914	2775	9873	3626	2557	5928	8929	4958	6077	7575	8550	2825	4796	6604	10973	6900	29664	6645	4907	4137	4935	2117
ENSG00000009694	1395	768	1275	103	83	1540	35	195	80	45	10	123	31	3164	197	343	6729	164	105	2362	4566	137	1641	2853	428	135	203	40
ENSG00000009709	0	374	0	18	0	0	2	0	0	0	0	0	2	0	0	5	9	2	0	4	0	12	2	0	63	4	0	26
ENSG00000009724	120	50	58	47	0	88	72	51	66	51	17	8	58	92	32	78	103	63	141	54	132	23	76	122	93	131	36	105
ENSG00000009765	1	2	0	9	0	27	0	2	0	0	0	0	0	0	0	6	1	0	1	2	0	0	0	0	38	0	2	0
ENSG00000009780	166	153	335	159	265	203	123	250	277	269	134	185	141	119	407	384	295	278	244	213	242	308	125	250	192	129	275	118
ENSG00000009790	465	365	184	151	120	35	748	328	154	155	33	64	76	18	19	339	101	111	56	218	122	244	42	89	197	79	385	68
ENSG00000009830	2857	535	571	686	687	6288	636	768	1290	1387	430	303	603	900	777	382	432	1178	753	972	767	1191	309	1248	293	504	201	684
ENSG00000009844	1098	721	1060	576	1121	1049	274	780	1467	768	1215	762	534	801	1780	763	1840	546	1070	817	561	810	527	1026	248	444	1074	516
ENSG00000009950	93	133	183	133	1	107	1	6	17	0	2	0	41	156	11	13	1	6	164	6	0	50	12	5	141	28	1	8
ENSG00000009954	7893	7038	10016	5786	7357	8907	5993	7301	9692	7848	6032	11971	8953	7753	7080	11911	8608	7164	11637	13636	7841	5798	9569	8955	12634	9927	9206	5174
ENSG00000010017	2308	1782	2313	1377	933	3144	945	2956	3339	1366	1348	2673	1617	1904	1629	2505	4509	3517	4358	1352	2716	4942	1972	1309	744	1229	2181	1160
ENSG00000010030	24	23	62	19	7	4	13	54	75	0	5	26	16	0	1	41	11	32	36	30	70	51	1	17	13	28	21	22
ENSG00000010072	525	270	500	403	409	402	247	228	333	285	414	376	384	202	231	496	447	487	335	566	381	279	524	284	235	457	278	308
ENSG00000010165	1096	803	943	854	1124	600	644	1229	1146	759	1168	1527	1086	501	867	485	3507	1322	2306	872	733	494	920	807	262	2701	1256	534
ENSG00000010219	177	155	322	190	68	159	86	231	127	197	353	221	344	200	60	269	51	290	53	547	234	480	366	378	194	329	212	107
ENSG00000010244	5877	4063	5333	3219	3052	5215	3162	3534	7160	3619	3899	7401	4279	3158	4016	2855	6700	4373	5219	4441	4649	5369	5748	4007	2089	4532	3028	3628
ENSG00000010256	1053	908	1640	1199	499	751	866	1221	1832	1043	2007	1525	1078	677	822	660	1364	1166	985	951	1146	1504	2276	1042	431	1640	1564	532
ENSG00000010270	943	721	2060	1066	628	670	427	1413	1992	3019	1791	1292	1088	549	1962	672	1442	1125	894	1261	788	949	1280	2812	243	1276	1730	651
ENSG00000010278	144	852	383	1474	276	597	762	648	177	588	181	919	807	83	143	589	816	1412	53	319	592	909	1052	277	387	330	763	105
ENSG00000010282	0	8	42	82	0	0	2	2	0	0	0	1198	7	2	7	28	8	10	12	73	2	14	1269	0	28	81	0	0
ENSG00000010292	3544	757	2665	1989	904	1207	989	2100	4613	1138	3633	1663	3477	2406	1792	1227	1750	2237	1593	2148	2477	2410	1238	1354	1789	1918	2313	1446
ENSG00000010295	198	685	515	530	704	154	1012	1091	1351	325	711	378	1934	469	771	599	552	740	804	2410	656	937	1002	317	830	804	450	949
ENSG00000010310	21	32	85	75	0	0	200	22	11	9	19	0	0	4	2	11	9	40	9	33	4	14	0	0	139	130	10	34
ENSG00000010318	55	66	52	49	54	16	42	36	78	65	15	44	60	65	18	107	80	72	55	70	90	197	33	78	27	58	94	69
ENSG00000010319	91	118	74	183	47	26	52	234	67	40	130	32	199	15	14	128	146	23	68	11	97	22	149	1	17	19	29	10
ENSG00000010322	2560	2364	3950	2012	1058	1965	2886	2103	2540	1903	1401	3335	3031	2668	775	1493	3432	2255	1324	2770	4127	2491	3579	2878	1436	2547	1296	2472
ENSG00000010327	800	2290	4240	2144	4800	253	3815	8269	24084	1606	3159	607	827	275	743	1966	1348	754	5654	6684	2472	4754	691	3479	478	1204	1248	2843
ENSG00000010361	328	185	141	143	292	140	119	260	102	29	71	181	324	139	248	368	433	191	159	128	485	275	65	64	236	309	93	74
ENSG00000010379	112	6	1	13	3	258	6	0	4	0	19	6	0	0	22	198	4	0	4	21	2	27	13	63	18	136	0	2
ENSG00000010404	457	810	843	588	754	1023	651	662	582	702	412	310	299	1341	2457	1207	830	1002	620	799	2287	1882	699	868	201	972	843	442
ENSG00000010438	25	65	151	70	0	7	539	57	0	4	4	248	3	6	11	15	27	8	4	20	27	12	8	10	55	0	44	7
ENSG00000010539	490	338	292	239	217	344	207	225	337	361	223	290	377	335	603	330	499	555	473	567	355	413	354	318	144	195	250	238
ENSG00000010610	446	544	565	726	587	179	625	2249	2325	263	483	101	155	144	125	625	239	228	704	1152	494	856	189	491	534	234	903	293
ENSG00000010626	225	200	367	183	288	342	77	94	142	127	166	237	270	162	169	221	187	176	128	408	163	204	246	191	264	275	159	134
ENSG00000010671	172	1009	138	364	328	38	475	538	800	115	109	64	63	45	58	727	88	208	210	420	115	275	51	322	293	62	228	155
ENSG00000010704	173	785	314	890	621	98	255	420	1675	203	662	571	345	62	291	662	2625	179	907	635	195	329	841	277	206	943	203	437
ENSG00000010803	1071	1843	3079	884	180	1325	951	1699	2130	1392	1798	1832	1570	1474	2921	2588	3069	1897	2809	2314	4123	2818	1802	2173	1845	893	1454	796
ENSG00000010810	2723	909	1683	693	2349	3715	904	1681	1929	449	1536	572	301	1113	5370	1606	994	1169	2494	1122	2106	344	2280	2167	1837	6215	841	1091
ENSG00000010818	5954	3938	6016	3706	4064	4830	5554	4615	9503	6210	5837	3270	5582	3474	8925	4884	8025	4085	2707	9408	5989	7062	6898	6303	3875	5052	7004	3217
ENSG00000010932	154	213	5	27	75	27	131	79	64	91	48	10	16	42	495	1224	389	68	29	5362	25	12	19	3	31	42	410	5
ENSG00000011007	1371	1023	2204	1025	1280	1035	1439	1726	3058	827	1481	714	1027	1461	1746	1712	1855	2582	1181	1883	1803	1567	643	3146	1663	2015	1611	1479
ENSG00000011009	253	157	230	189	87	112	258	301	324	165	227	73	58	113	220	74	222	300	133	189	227	121	60	254	123	363	140	164
ENSG00000011021	253	220	221	128	116	264	229	399	463	158	122	199	184	199	214	216	280	403	502	644	366	233	153	266	254	318	279	377
ENSG00000011028	4555	2996	5626	3665	1141	1675	2276	2349	1603	466	4301	1227	2436	502	4990	1809	4002	695	4929	6161	3340	1492	1116	3568	196	301	1627	5533
ENSG00000011052	0	0	0	0	0	0	0	0	0	0	0	0	0	0	0	0	0	0	0	0	0	0	0	0	0	0	0	0
ENSG00000011083	1	2	3	0	0	11	55	27	1	1	0	0	0	2	0	6	1	2	0	83	1	5	7	36	28	0	9	2
ENSG00000011105	83	255	581	1027	197	94	321	479	126	156	247	204	322	363	975	121	445	105	88	234	115	199	178	192	56	103	363	573
ENSG00000011114	1797	1868	2802	1808	2214	2350	1940	1698	2560	1842	1379	1673	2017	2091	1544	2104	4081	1417	3331	2254	3199	1771	2995	4770	705	897	981	1330
ENSG00000011132	226	214	229	167	128	119	249	175	370	392	122	238	283	153	292	83	230	195	261	98	609	321	435	235	228	345	162	183
ENSG00000011143	851	468	426	278	290	506	255	402	452	341	176	653	591	401	344	340	445	312	570	295	694	308	333	373	227	516	248	182
ENSG00000011198	307	569	467	372	1013	264	338	524	797	324	489	761	261	238	589	358	917	267	430	283	281	1041	620	892	71	235	395	298
ENSG00000011201	189	1287	753	927	870	1096	133	6502	192	1120	365	13	111	5424	92	1574	2205	83	1714	169	182	78	250	223	514	152	661	527
ENSG00000011243	3554	1683	1552	950	1140	5156	1703	1927	1953	1184	899	1405	1657	1536	1994	1055	1233	1279	1125	1562	2644	1468	2410	1593	2720	1499	1089	1053
ENSG00000011258	1022	709	661	485	789	1306	322	440	560	496	372	1630	578	866	287	1157	1150	340	605	899	580	541	681	730	180	709	548	340
ENSG00000011260	494	668	860	485	901	417	294	526	961	359	484	1044	373	332	637	1099	1067	422	792	768	316	668	361	731	293	1023	486	288
ENSG00000011275	1408	1646	2435	1150	1142	2198	1265	1414	3489	2228	1604	3885	1979	1922	1505	1757	2274	1924	1303	2814	1653	1265	2702	1523	1563	1820	2049	1870
ENSG00000011295	4076	2807	3361	2338	3697	2872	2431	1702	3810	13256	1334	3599	3954	3276	2457	2029	3760	2540	2884	2890	2269	4528	5165	4133	2313	5386	1777	1970
ENSG00000011304	2196	2903	4721	3196	1678	2254	2564	3233	5245	1092	8115	1641	2666	3153	5081	2212	4779	4243	4193	3780	3810	2547	1899	1707	1946	3185	3474	2432
ENSG00000011332	1054	40	143	77	7	328	10	14	480	63	32	0	5	66	116	17	104	96	136	21	260	66	21	20	20	26	35	49
ENSG00000011347	63	659	2196	494	141	580	701	42	690	136	185	6	141	70	155	41	1583	50	44	18	4	116	109	345	120	45	39	219
ENSG00000011376	778	333	965	558	465	782	335	554	1012	271	510	998	397	314	344	319	678	501	1153	602	352	535	533	567	208	765	351	329
ENSG00000011405	3227	3010	3640	3459	4928	3772	1647	1815	3089	3841	2327	5432	2375	1036	1363	2702	3435	2616	1607	2011	1999	2071	3314	3518	632	1917	1818	1898
ENSG00000011422	253	187	714	810	859	565	1928	1210	1927	64	4285	53	180	248	572	536	348	2687	348	1387	192	942	71	1551	1053	1050	344	1156
ENSG00000011426	2509	189	2235	1988	442	690	1020	1884	6093	7170	4226	7572	7182	2257	2187	451	411	2535	2557	1373	6560	5329	1063	2920	4357	1522	6024	1419
ENSG00000011451	5121	767	1118	745	519	3871	1233	1097	1474	562	1478	881	1554	811	1480	353	1289	803	1664	557	1799	788	1953	619	1004	1161	1059	1050
ENSG00000011454	5151	2833	3326	1929	4389	4865	1658	1981	2724	5903	965	8635	4239	1896	2661	3111	3864	2570	3100	2653	3535	3255	3095	3492	3782	2137	3719	1583
ENSG00000011465	5272	15067	30591	13098	178239	8233	6748	18013	7994	1830	7270	39	4468	34033	135854	58778	466	3535	102910	3768	1402	1593	121	16019	10414	2354	7157	35999
ENSG00000011478	67	45	70	109	20	37	91	93	64	37	112	40	29	38	52	23	24	251	56	56	175	95	29	84	37	253	25	74
ENSG00000011485	1157	693	1401	962	755	1259	763	1287	710	657	1675	594	1403	844	1862	575	1670	1085	2495	880	1709	1298	630	425	447	908	1092	786
ENSG00000011523	699	1031	1109	788	918	762	1020	786	682	1411	799	973	1794	492	966	699	1487	618	1329	910	1381	770	1201	492	605	857	638	978
ENSG00000011566	1512	1080	1701	669	1070	1457	679	832	1033	1521	516	2445	1015	881	693	1257	1255	2261	824	1275	707	772	2316	1011	965	634	628	591
ENSG00000011590	16	25	16	6	8	13	11	8	22	15	6	12	41	2	9	7	10	7	15	6	9	9	16	5	70	30	2	8
ENSG00000011600	1708	4371	4112	5140	2757	1783	5677	8584	15715	2933	8272	739	1894	2640	2773	24033	3390	7133	8734	19459	2460	5217	1635	9273	13732	1177	5607	1924
ENSG00000011638	103	187	209	105	540	113	206	141	63	550	61	160	258	126	445	78	21	107	873	78	496	764	328	53	262	162	344	340
ENSG00000011677	0	414	282	2	358	7	9	313	2	404	46	0	0	672	32	170	71	11	28	111	937	3	7	244	57	0	4	1084
ENSG00000012048	3580	862	1801	1623	901	920	992	1583	8680	2956	1771	3944	2713	2438	1760	911	770	1334	3675	815	3076	1827	889	2970	4198	4468	2622	1505
ENSG00000012061	218	311	413	330	256	265	379	548	229	161	283	163	500	284	918	435	254	408	593	223	611	332	198	227	489	522	238	328
ENSG00000012124	57	281	25	69	0	3	110	7	857	18	16	4	27	15	8	69	2	38	18	38	21	96	3	22	95	10	18	9
ENSG00000012174	1373	949	1263	1406	1214	736	356	1442	2114	3928	919	1901	940	931	3245	844	2724	1031	1719	715	1191	1122	1832	1527	340	1530	831	947
ENSG00000012211	145	241	203	207	143	160	327	129	299	140	241	219	141	71	499	138	232	350	296	386	385	147	95	170	191	237	128	225
ENSG00000012223	4	125572	53	676	13	2	40	7	23	23	50	0	28	6	25	14	22	28	13	29	17	9	10	68	60	1	13	9
ENSG00000012232	784	2171	2052	2028	1775	339	1864	1438	1254	1410	2567	1584	3608	1300	2130	924	2321	2193	2361	1421	1425	1054	2557	1311	353	4532	1024	3118
ENSG00000012504	0	0	2	2	0	4	3	0	0	2	0	1	2	56	6	3	2	0	0	43	195	7	436	0	22	0	152	25
ENSG00000012660	697	820	1580	1248	1275	1093	628	1429	1660	1111	1670	1855	840	813	1549	1440	784	2587	1308	1041	1065	1120	1765	819	247	659	1144	935
ENSG00000012779	1852	810	633	419	282	3672	625	932	1631	99	345	96	140	90	57	769	85	432	252	650	94	871	39	390	297	99	314	320
ENSG00000012817	7273	7509	8	2	56	3834	4621	0	4818	2	2577	0	0	3	178	2427	6781	6240	0	0	0	0	0	6424	0	2696	0	0
ENSG00000012822	1716	2833	1993	1489	1429	2719	2024	1284	1110	1284	836	1471	2142	688	966	1924	3816	1134	1224	2231	1630	1801	2124	1124	1533	1632	969	972
ENSG00000012963	2530	3181	4113	2317	2896	1977	1862	3528	6800	3761	2706	1938	7017	4455	4345	4042	6714	2556	12321	2445	6691	10000	3603	10882	1277	1765	3000	3039
ENSG00000012983	1185	1175	1710	804	1272	1134	914	873	1068	1825	670	1488	1880	1253	1431	906	1669	1392	1610	1424	1407	2044	1288	1216	464	685	883	1007
ENSG00000013016	157	196	589	375	257	506	287	340	284	59	688	189	322	22	103	161	330	188	149	820	148	166	169	265	147	650	125	250
ENSG00000013275	930	692	1634	862	787	674	886	1382	8051	1007	1450	779	1311	586	2110	1171	1440	1493	2111	823	913	1964	609	1062	617	1745	972	903
ENSG00000013288	845	635	1040	1175	818	1200	552	1818	1523	1266	1812	345	1539	411	1906	820	1048	962	1812	1155	1322	1385	198	634	370	1394	809	593
ENSG00000013293	9	180	32	0	0	50	1	0	6	0	6	0	0	0	0	32	1	10	0	2	1	46	0	5	38	74	0	0
ENSG00000013297	206	346	69	106	203	294	16	110	39	39	238	2	10	5	68	194	37	24	739	13	23	8	49	59	39	889	18	22
ENSG00000013306	895	1091	976	1028	812	278	1363	962	1629	1043	1646	874	789	488	1336	165	1365	937	1752	1061	1177	845	616	297	1059	2104	713	848
ENSG00000013364	501	2202	2916	2265	2206	796	2903	2679	9876	2145	5923	1425	2199	339	4608	2165	3797	1127	1086	2651	2972	2642	1659	995	817	3539	2936	2145
ENSG00000013374	1113	849	1484	754	1752	764	923	1217	1935	1047	667	1174	1375	620	897	2994	1140	878	1190	1771	818	1373	1304	1155	1355	1884	1211	688
ENSG00000013375	690	1086	1452	1402	1591	856	683	1948	1569	547	2198	1178	964	1115	631	987	951	918	1123	882	1208	1368	751	2330	351	719	1493	1380
ENSG00000013392	56	151	387	222	290	142	80	164	141	97	186	413	195	125	132	197	282	176	195	124	189	331	389	306	119	182	206	176
ENSG00000013441	5052	8469	5641	4040	6075	6850	5615	4296	5279	5590	3085	8629	4509	5037	3917	6107	6043	5428	2835	5377	4102	4017	6496	6834	3150	5259	1933	2929
ENSG00000013503	552	840	898	624	1205	1355	325	745	936	463	928	363	411	974	1318	643	1890	826	1108	1046	293	231	759	821	479	557	472	656
ENSG00000013523	396	492	381	282	291	329	374	341	504	403	165	212	282	184	273	211	412	399	378	361	710	431	262	729	94	341	111	159
ENSG00000013561	638	1025	1142	585	1070	671	553	559	954	1070	664	1178	915	576	1478	867	1320	1474	1434	560	1118	1440	1336	996	484	1630	805	560
ENSG00000013563	44	40	70	96	59	42	62	37	70	52	32	81	59	19	87	59	40	112	40	90	142	126	83	31	57	116	163	120
ENSG00000013573	3264	1785	2028	1878	765	1309	1363	4514	5541	1895	1808	2708	3065	3360	1432	582	825	4130	1328	5164	2788	3147	753	2211	3290	2526	2437	1966
ENSG00000013583	210	406	447	258	422	194	257	338	340	117	346	151	217	139	394	384	930	176	374	440	193	307	347	255	186	169	307	183
ENSG00000013588	40	63	222	257	51	102	689	43	458	68	14	85	145	109	114	56	59	144	413	31	49	184	204	76	16	467	166	20
ENSG00000013619	187	448	1723	1176	114	208	824	363	1788	460	709	1011	827	1645	1360	456	1722	3458	1762	685	3109	1679	1832	433	469	1430	680	826
ENSG00000013725	47	85	80	50	4	16	104	79	16	9	5	45	39	12	4	29	51	31	13	66	36	84	17	27	47	14	60	10
ENSG00000013810	1068	166	1190	861	227	328	593	1106	2247	1147	1198	628	1149	309	709	237	252	1721	1698	725	2417	1251	249	772	1917	973	775	295
ENSG00000014123	1121	975	961	777	700	802	514	695	674	714	613	1123	540	795	1362	842	1449	630	668	495	737	1091	996	1450	314	951	1088	585
ENSG00000014138	297	137	203	151	176	107	139	331	714	235	187	334	409	151	292	104	176	146	429	168	310	453	181	252	259	210	274	161
ENSG00000014164	390	401	367	245	166	238	498	446	573	154	267	388	452	214	279	101	548	950	748	412	429	448	290	209	438	808	306	430
ENSG00000014216	1452	1747	1797	1364	1659	1523	3325	1495	2380	812	2131	934	1687	438	1783	838	2210	751	2142	1482	1427	1460	1029	502	799	2986	1234	1272
ENSG00000014257	35	47	316	48	162	129	78	42	115	18	22	10	16	41	2	54	12	5	84	42	3	8	3	49	8	3	3	33
ENSG00000014641	1637	1740	2918	1784	1948	1597	836	1359	2411	6645	2381	6465	2835	1559	2611	1890	4022	3412	3450	2290	1885	2097	8607	2167	2601	2130	3042	680
ENSG00000014824	1107	910	1551	996	2075	1053	533	874	1218	956	860	1212	892	2045	981	1538	1973	1087	1992	797	1130	1152	1406	1613	304	1564	1085	333
ENSG00000014914	381	1329	797	619	745	341	676	855	252	966	110	1745	2855	566	174	371	1770	318	256	360	1783	962	1130	386	450	887	533	484
ENSG00000014919	783	947	1117	736	1272	821	513	627	1262	608	606	710	649	974	455	781	1488	664	788	1028	399	731	896	622	269	1092	512	449
ENSG00000015133	490	2969	1622	1521	403	1675	1761	812	226	2168	702	6438	10327	654	45	504	1581	479	185	767	6570	823	4640	64	2186	212	306	28
ENSG00000015153	628	365	583	296	382	415	325	331	517	491	307	480	538	613	467	776	351	281	463	569	383	435	783	608	551	310	348	226
ENSG00000015171	3307	2386	4390	1881	1139	6318	1942	1927	1884	908	2935	5077	2799	2663	1001	5359	4868	1201	3538	2512	1823	2136	4312	2816	3877	2880	1240	1030
ENSG00000015285	157	207	236	239	139	46	567	336	793	57	213	24	48	38	28	269	108	165	243	349	125	289	51	285	553	89	153	182
ENSG00000015413	5	472	34	40	0	4	44	82	0	1	26	18	0	1	3	74	110	1	3	12	121	6	29	4	11	2	24	1
ENSG00000015475	77	146	323	177	227	94	193	269	1183	107	630	108	100	110	63	189	328	334	290	294	220	196	92	57	225	209	112	37
ENSG00000015479	32295	34718	42843	22156	26799	30761	11454	16434	35168	26862	19910	37642	19471	28700	28319	27545	60508	17216	33534	20168	29678	35019	28532	37759	20834	21071	19512	9792
ENSG00000015520	17	8	2	10	0	14	3	8	0	30	0	23	189	8	0	12	6	33	1	86	17	51	304	22	167	21	0	1
ENSG00000015532	365	577	992	632	296	407	622	659	855	524	870	612	634	231	650	469	1362	424	490	738	658	414	573	327	154	965	353	599
ENSG00000015568	59240	141985	143778	90006	236972	140405	57871	68750	125518	111028	42036	128833	93290	104414	75230	118385	89220	116581	114849	146126	54249	87722	137059	93330	88495	76270	26718	86515
ENSG00000015592	15	9	1	0	0	36	0	0	0	5	0	2	33	0	1	6	0	0	4	17	6	2	11	6	29	1	6	0
ENSG00000015676	979	909	966	524	388	1117	674	661	668	874	841	1251	1074	644	1491	585	1579	666	642	868	974	510	1244	746	368	1666	688	462
ENSG00000016082	17	0	33	0	20	115	3	0	2	0	80	1	0	39	3	43	0	20	391	87	23	13	0	14	20	0	0	6
ENSG00000016391	63	122	91	90	6	22	5	10	8	0	0	128	90	139	0	33	62	70	49	51	15	80	60	11	11	65	22	40
ENSG00000016402	14	93	28	14	2	106	20	4	3	5	10	73	80	7	290	69	6	4	135	1	0	6	45	59	75	6	7	31
ENSG00000016490	6	0	5	0	3	4	2	0	2	10	11	14	0	2	100	9	2	0	45	7	14	10	0	1	20	0	7	0
ENSG00000016602	27	42	127	0	0	0	139	5	3	2	0	2	0	0	0	27	4	0	2	0	0	8	0	24	35	13	7	4
ENSG00000016864	1820	2028	2939	2341	3532	1637	1263	2704	2682	1308	3315	2809	1019	2287	2059	2644	3899	1154	2913	1940	1425	1783	1633	2960	262	1520	2390	1998
ENSG00000017260	1994	2210	2358	2369	2969	2508	1705	1960	3927	2636	1572	2050	1245	2237	2144	1860	3649	2575	3843	2504	1077	3151	2209	2786	754	2239	1991	3190
ENSG00000017373	309	246	157	197	2	395	105	0	0	163	3	20	21	20	1	25	133	24	49	7	219	15	38	3	41	15	0	2
ENSG00000017427	282	858	13173	305	507	1213	85	742	393	112	458	51	265	674	314	1636	141	176	924	378	425	106	24	15	207	1120	277	96
ENSG00000017483	4	39	43	62	0	14	235	318	13	3	377	0	20	7	21	11	12	36	1	7	23	12	1	24	18	55	7	2
ENSG00000017621	18	25	4	17	23	11	14	13	14	64	15	18	5	14	5	10	22	10	6	9	48	17	12	20	46	20	10	6
ENSG00000017797	1267	1064	1538	1137	1622	1401	1367	863	1080	1114	1343	588	1330	757	1125	2299	1911	923	1867	1534	972	1971	795	1122	769	1650	1705	658
ENSG00000018189	1841	987	1191	457	1440	1750	1006	757	811	1309	649	822	1388	835	837	955	1041	1285	1081	1978	2425	1240	1321	899	874	1379	502	3252
ENSG00000018236	17	487	10517	85	0	596	282	386	4	44	1004	0	15	1548	1	3325	5	265	273	7	142	7	76	319	352	420	363	19
ENSG00000018280	13	8	105	203	115	95	1725	18	1351	50	119	9	28	60	43	67	28	682	19	1306	24	195	25	2180	747	60	28	126
ENSG00000018408	487	846	1024	701	448	1858	560	661	1768	681	959	1010	1132	813	947	1725	1297	558	984	1250	1554	771	1500	418	1110	355	1945	896
ENSG00000018510	1011	590	802	712	1295	810	365	740	1589	1225	576	973	444	581	837	1222	1173	1526	883	1015	483	1006	731	1083	397	771	664	1157
ENSG00000018610	254	437	471	311	624	386	169	376	508	379	291	444	173	341	998	482	799	330	520	478	779	423	500	397	303	221	401	146
ENSG00000018625	101	232	82	1842	52	32	8	26	16	20	1	29	2026	527	18	1654	185	20	163	54	69	40	4722	25	704	665	81	87
ENSG00000018699	432	707	702	518	1827	825	386	506	1130	437	538	1087	691	483	716	564	1170	737	1135	873	364	694	482	831	428	600	463	265
ENSG00000018869	203	136	79	89	141	150	29	93	22	69	42	57	38	97	30	64	190	59	102	72	73	110	459	39	8	58	31	68
ENSG00000019102	27	57	15	23	39	2	108	30	5	21	21	41	30	14	1	12	24	2	6	22	42	23	33	9	34	9	10	6
ENSG00000019144	2969	1874	4256	2156	1578	3009	5046	2682	2228	1352	3250	1539	4401	1183	5414	4904	2083	1768	3098	11096	5418	991	3398	1300	2502	1482	802	2255
ENSG00000019169	12	30	7	38	167	5	246	3	110	6	76	0	0	38	2	105	30	15	1271	21	1	8	0	61	163	27	47	0
ENSG00000019186	0	30	61	1192	0	3	111	3	0	0	9	3	0	8	3	12	4	6	25	0	13	16	0	1	71	4	829	0
ENSG00000019485	152	179	190	147	147	181	109	155	79	58	94	151	122	71	200	182	395	55	163	86	101	135	199	40	78	112	67	86
ENSG00000019505	9	75	178	84	0	28	0	0	0	0	0	4	0	0	0	11	51	2	0	4	9	80	19	0	40	0	0	0
ENSG00000019549	1941	2947	2362	1269	1753	1084	2132	2452	2135	767	7944	727	1364	2187	4505	2071	4511	2244	4495	3807	1038	253	1613	4821	1339	2008	6654	4656
ENSG00000019582	5023	19002	6562	13015	3701	1714	7546	35692	23287	4392	5207	1249	4150	3612	4229	20850	7531	8454	7409	22292	8119	13267	2581	3298	8698	9891	18942	5973
ENSG00000019991	101	483	2392	569	1269	119	441	1946	550	1503	247	174	89	262	5142	4131	79	130	44	1419	556	166	74	1216	260	1342	521	38
ENSG00000019995	3130	3342	5471	2312	1685	4040	1591	1789	2839	1811	2009	1798	2165	2893	2837	4326	5639	2602	5424	4118	1117	2154	1737	3361	1298	1965	1671	2396
ENSG00000020129	198	316	488	421	293	145	222	469	792	222	463	162	220	412	805	405	920	703	194	322	392	271	211	336	238	649	288	245
ENSG00000020181	388	900	2166	729	316	110	1095	740	99	117	1446	43	934	1597	1482	352	1612	321	1354	818	1105	216	256	288	419	613	1265	1798
ENSG00000020256	711	856	943	466	314	846	438	853	559	352	960	480	527	765	1113	534	1090	575	1721	962	529	471	981	471	608	625	469	354
ENSG00000020426	490	434	615	369	893	637	201	391	461	392	213	363	275	523	352	311	689	363	505	498	258	640	402	1152	232	283	157	352
ENSG00000020577	333	1416	6521	1197	1075	450	1118	820	1343	1840	948	546	2112	1956	1760	1130	1598	835	1423	1535	246	2286	2166	707	295	821	598	1134
ENSG00000020633	44	112	45	110	18	0	148	196	33	15	29	8	5	175	113	12	320	391	132	148	94	208	4	111	75	572	441	71
ENSG00000020922	1102	1142	1140	1090	1085	1295	523	967	1855	944	678	1748	676	601	1183	1044	1984	437	1082	1273	802	759	1229	734	635	864	981	413
ENSG00000021300	18	59	14	94	14	23	4	3	2	2	3	24	26	1	0	202	6	169	0	1	15	20	30	6	27	13	3	3
ENSG00000021355	612	754	570	744	439	1544	2341	752	1273	160	600	365	280	189	445	1401	429	772	1055	590	340	848	90	354	386	664	471	219
ENSG00000021461	3	1	7	1	0	3	1	3	0	4	0	0	0	2	3	8	1	3	0	11	3	19	5	24	63	6	1	0
ENSG00000021488	60	15	38	14	33	56	6	8	1	18	7	20	24	22	40	18	33	0	4	34	37	58	20	33	49	43	9	46
ENSG00000021574	575	484	535	564	657	586	202	318	512	395	324	654	334	548	455	710	1290	405	795	610	250	397	461	435	156	368	434	316
ENSG00000021645	674	1905	970	131	32	603	66	1003	234	542	777	1525	56	1980	131	532	130	280	1135	353	505	306	342	264	232	76	322	24
ENSG00000021762	171	575	949	372	360	253	482	232	161	383	302	83	423	163	277	260	694	244	323	518	665	209	145	815	172	709	224	192
ENSG00000021776	3362	2487	2839	1880	1347	3251	1207	1785	2118	3335	1803	2057	1941	3517	3727	3367	3747	2410	2813	2342	1566	1625	3158	2301	1271	790	2062	729
ENSG00000021826	1608	139	99	185	88	21	147	82	77	47	252	1466	472	1231	695	238	920	745	164	126	770	1017	1213	615	37	1496	242	9
ENSG00000021852	1	0	0	0	0	1	2	0	0	0	0	0	2	6	0	10	0	0	0	0	0	8	0	12	20	0	4	0
ENSG00000022267	1881	3765	3882	10828	2734	150	688	1945	228	725	682	23347	10829	390	18540	4059	3540	604	2105	2714	34174	14685	14359	1343	16761	3716	36492	1774
ENSG00000022277	734	573	625	376	1064	576	551	670	1131	601	599	917	1046	356	1814	550	1100	414	2338	646	753	1381	760	808	1197	1066	739	489
ENSG00000022355	0	59	1	0	40	5	0	3	0	0	0	0	0	0	0	2	0	4	19	1	0	3	0	0	0	0	0	0
ENSG00000022556	1529	71	115	817	64	18	49	85	323	3	26	27	3	34	5	93	3	24	97	70	59	255	6	45	113	41	64	43
ENSG00000022567	106	373	259	245	82	221	122	422	220	175	289	547	272	42	28	145	407	413	356	347	583	190	413	96	282	713	182	37
ENSG00000022840	1835	2033	3231	1865	2843	1392	2049	1739	3070	1806	1896	1686	2296	1416	3035	1549	3167	1559	2028	2068	1677	2276	1289	2552	1588	2137	1746	2041
ENSG00000022976	334	263	282	304	203	383	206	200	408	275	148	193	364	358	195	196	547	473	446	310	338	373	395	677	187	167	221	317
ENSG00000023041	725	1029	988	770	646	506	500	597	1274	465	699	490	465	698	922	867	1092	780	1090	1276	485	1170	501	993	156	742	489	371
ENSG00000023171	277	84	147	230	23	246	89	94	174	25	155	93	331	85	20	104	44	339	28	319	46	190	1381	127	192	548	38	15
ENSG00000023191	855	1196	1574	1088	1279	620	2537	1410	2692	1162	1994	594	763	676	1561	509	2570	791	1118	861	1755	1259	528	783	970	1700	1001	355
ENSG00000023228	1202	1665	1748	1806	1711	1076	847	1252	1518	2448	1328	2742	1099	1946	1757	1389	3105	1802	1522	2275	1298	1236	2812	1325	911	1950	1125	629
ENSG00000023287	5409	6972	7903	5113	7537	7008	4060	4057	8073	5473	2671	8119	5518	4265	3900	8481	7360	2445	7198	5953	4788	9204	7853	16562	5548	4899	7448	3262
ENSG00000023318	913	1396	2020	1520	2638	1570	1171	1472	2422	1247	836	1235	1356	1168	2566	2964	1497	1838	1852	2648	932	1425	1366	1968	423	859	1274	856
ENSG00000023330	622	628	943	958	722	583	961	944	1298	847	1103	1023	656	627	480	752	1431	734	848	1312	1655	1432	1129	1159	517	1163	1215	572
ENSG00000023445	616	1435	239	309	174	114	174	994	179	210	553	161	157	33	17	581	140	456	214	183	620	773	310	498	77	154	629	11
ENSG00000023516	5576	4150	4678	3423	8274	5208	2848	3460	3152	4732	3521	4941	8700	3876	2981	5483	8434	1733	9882	5239	7981	4203	3480	5940	1728	6172	4979	2229
ENSG00000023572	43	72	121	83	270	39	48	97	150	185	60	108	82	110	125	151	161	287	236	98	92	118	66	126	22	222	228	66
ENSG00000023608	265	180	356	287	276	337	179	206	625	377	320	185	94	506	279	197	350	362	405	383	276	629	172	1038	56	241	144	102
ENSG00000023697	141	286	310	238	1203	170	201	220	441	192	212	216	323	192	301	430	484	367	450	191	190	450	289	160	83	518	294	354
ENSG00000023734	1784	1770	2653	1513	3544	1402	1024	2205	2680	1167	1999	1630	1817	2488	2469	1756	2688	3349	1990	1662	995	2454	2064	2697	662	2169	2502	2802
ENSG00000023839	65	64	72	53	5321	110	91	83	238	174	47	33	190	45	332	75	36	872	291	241	76	128	44	153	162	307	27	83
ENSG00000023892	94	312	191	159	147	32	300	365	433	64	115	17	24	91	63	201	438	117	262	268	66	342	64	165	142	52	105	136
ENSG00000023902	644	566	1128	490	1097	477	962	1824	897	1645	1022	1008	2705	271	523	650	508	1339	1263	950	1493	1980	1577	1149	4733	274	1940	950
ENSG00000023909	139	155	366	233	113	213	124	265	335	315	290	126	102	144	321	293	365	164	472	379	267	322	106	486	74	105	159	38
ENSG00000024048	2111	1730	2844	1785	2162	1815	1194	2543	2794	1017	976	2253	1730	1321	1130	1809	2723	2720	1181	1256	1634	2559	2119	3258	493	1628	1298	1540
ENSG00000024422	2176	1100	4710	1246	3313	2750	2859	3167	1491	1295	6590	346	2131	699	10828	2134	2092	423	5018	2477	5372	1705	915	891	1582	354	3245	2145
ENSG00000024526	755	50	327	403	6	239	76	647	1532	1123	3385	425	513	576	179	89	50	364	720	128	965	825	132	712	688	139	1755	112
ENSG00000024862	319	458	284	324	352	288	125	452	732	180	200	212	322	190	555	486	533	150	264	357	279	745	297	606	233	310	464	156
ENSG00000025039	446	544	709	265	274	244	227	66	146	242	81	478	246	315	146	582	79	628	476	904	547	896	1104	221	301	1573	330	35
ENSG00000025156	960	482	961	563	758	438	142	496	431	544	350	1271	580	603	939	491	1193	323	548	390	735	1279	770	1005	217	458	860	431
ENSG00000025293	2032	1357	1900	861	1764	1584	986	982	1648	1112	602	1957	1569	998	2161	1213	1716	1036	1668	1186	1884	1695	1211	1287	680	1475	1414	738
ENSG00000025423	113	45	22	66	161	140	18	54	51	1889	20	790	84	119	31	15	20	101	33	31	883	538	606	69	309	33	573	105
ENSG00000025434	184	301	635	184	111	67	494	206	373	77	181	126	127	103	269	1413	504	335	251	505	175	123	60	134	371	316	169	18
ENSG00000025708	732	1026	1404	1228	328	134	6609	2560	4292	233	1327	385	307	229	372	400	1023	1184	578	1183	2352	1864	440	1025	847	857	873	469
ENSG00000025770	250	179	217	103	212	98	141	515	198	258	98	222	201	155	161	39	179	253	404	74	547	196	94	145	84	187	86	177
ENSG00000025772	702	358	348	178	218	383	152	229	468	129	361	446	142	182	339	183	467	309	384	233	307	324	247	330	259	451	253	105
ENSG00000025796	5599	6534	6135	4764	3934	6111	4226	4179	12269	2602	4793	6747	4990	6729	10152	13321	9636	3662	4996	8927	7025	5211	4771	8157	5234	4801	4656	3499
ENSG00000025800	671	537	1344	629	565	828	620	1301	1558	950	590	523	440	511	1071	632	902	1260	579	789	1040	1075	446	1160	373	961	933	862
ENSG00000026025	37471	72073	260236	57443	67459	35312	54063	145197	181154	127159	169543	17566	40185	87984	37453	144164	89268	128096	57131	82555	34742	43998	10557	61989	52687	44261	102973	177545
ENSG00000026036	204	93	92	71	83	85	149	199	241	68	66	126	204	40	56	28	49	103	175	108	266	146	202	82	136	135	41	126
ENSG00000026103	976	3441	6846	2266	8091	1112	1564	3790	1806	4494	2885	4996	5575	1285	1691	3979	424	547	2958	1769	202	4998	1507	6761	1992	1108	8887	5761
ENSG00000026297	198	632	373	885	532	178	523	942	894	449	105	348	264	489	258	815	277	567	741	1126	477	449	408	882	467	353	646	532
ENSG00000026508	1176	9427	11673	8396	10484	1157	21494	6583	48740	5088	18490	5575	6644	3342	23368	6837	2079	17298	7784	14099	4240	6468	3374	12551	2916	16016	8475	12763
ENSG00000026559	97	486	407	33	17	25	49	25	107	544	641	1978	138	486	546	50	478	160	126	108	889	19	5468	213	1191	161	88	853
ENSG00000026652	355	344	416	347	180	83	499	434	234	342	427	515	350	373	267	208	679	579	256	514	818	372	723	748	219	207	1155	620
ENSG00000026751	304	406	234	388	45	4	395	128	80	22	72	9	21	22	15	89	100	64	44	104	54	165	0	40	61	55	196	2
ENSG00000026950	2648	4574	5326	3877	3157	2416	3163	9626	3973	2127	2750	1974	2395	2786	2810	2966	4062	3416	1507	3545	4590	3803	2035	2738	2051	3652	4651	1844
ENSG00000027001	191	237	518	294	758	262	158	204	438	244	369	463	521	210	307	231	302	260	324	190	144	138	200	134	160	325	170	70
ENSG00000027075	192	486	820	324	375	245	891	409	295	197	735	132	176	114	121	257	481	329	130	438	264	289	126	136	136	326	208	82
ENSG00000027644	13	207	142	38	11	15	90	53	13	5	116	7	15	28	121	64	11	7	30	68	26	36	1	3	176	27	224	319
ENSG00000027697	1956	3154	3129	2439	3459	1542	1457	3303	2223	1344	1272	1689	938	1492	5194	4629	2314	1275	1713	2428	2340	2521	1841	3801	334	1143	2405	1230
ENSG00000027847	326	323	353	427	165	242	377	412	484	290	725	276	387	357	875	179	587	273	548	316	902	325	278	251	358	406	329	673
ENSG00000027869	8	9	28	13	0	0	57	18	7	2	9	2	3	3	0	6	5	9	4	49	11	6	2	5	16	27	16	2
ENSG00000028116	227	350	358	260	158	315	268	367	477	337	229	402	328	183	279	439	449	248	400	455	191	443	307	289	223	326	366	343
ENSG00000028137	157	199	347	251	227	32	450	521	1196	110	316	44	115	63	400	187	161	241	364	493	369	201	72	207	133	334	192	158
ENSG00000028203	2693	2001	3830	2632	1852	5743	2474	2139	2194	3046	1784	2639	2331	2246	3650	2726	3693	975	2011	3180	2305	1838	3781	2226	1252	1486	2812	1433
ENSG00000028277	75	59	52	112	74	8	186	160	111	11	66	11	95	36	9	107	15	33	38	158	98	111	52	56	144	44	80	75
ENSG00000028310	2010	1403	1795	981	675	2403	1500	1602	1893	661	1268	1292	1464	1168	3021	3792	1934	1518	2068	6684	975	2011	1725	2388	1999	1513	471	937
ENSG00000028528	2389	1639	2577	1039	2341	1449	1166	1460	1481	1460	949	1279	1035	2014	2253	1592	2082	1432	2037	1403	1143	1374	1747	1171	859	1327	1483	683
ENSG00000028839	89	121	230	82	243	65	46	123	123	63	48	81	58	107	226	73	238	73	127	106	81	108	81	214	39	88	145	70
ENSG00000029153	740	96	638	120	485	189	827	442	691	128	329	120	454	155	72	148	27	103	152	165	275	683	16	312	23	16	747	93
ENSG00000029363	9967	6294	7348	4940	6119	9741	4235	3681	6899	2738	5655	9886	4886	8224	8638	8454	11700	2581	5655	7312	6251	4663	9416	8178	5394	5124	4877	2621
ENSG00000029364	820	679	1109	1026	1015	559	511	858	1513	1097	1090	455	502	951	1130	783	1545	778	1373	922	893	1133	467	2513	104	493	480	755
ENSG00000029534	441	204	634	597	77	1096	83	458	844	112	67	26	269	130	207	898	273	57	2164	15	35	445	6	20	135	108	18	213
ENSG00000029559	10	0	0	8270	0	22	13	561	22	2	7161	2	28	0	21	76	0	17	0	202	8	48	2	1525	92	12	133	2
ENSG00000029639	829	791	851	514	750	1010	422	769	1635	688	418	998	818	578	436	1288	820	530	276	1066	777	574	536	559	350	708	454	208
ENSG00000029725	1472	1437	3687	1366	2361	2272	1137	964	2123	875	2148	1198	1897	1762	1792	3933	2787	1130	2726	4188	1314	1395	1768	4259	1602	1789	2423	1587
ENSG00000029993	746	88	808	344	101	694	381	288	462	119	520	265	156	595	245	253	364	685	731	299	517	985	117	917	518	255	569	530
ENSG00000030066	1455	1016	1845	1237	2447	1276	751	1760	2100	1535	942	2016	957	990	1832	1343	1784	1191	1182	1418	1287	1307	660	1064	232	892	1123	767
ENSG00000030110	138	115	174	107	74	75	191	215	210	150	235	60	142	84	160	45	182	237	147	113	138	126	134	145	51	88	155	79
ENSG00000030304	274	23	18	95	43	28	10	116	245	52	22	15	42	145	123	189	12	30	58	218	83	37	44	44	49	51	16	72
ENSG00000030419	1090	429	81	272	260	2420	469	432	356	325	88	79	70	14	23	277	123	119	205	754	282	340	66	311	62	391	74	26
ENSG00000030582	4509	6371	11606	9150	4179	1341	11901	13727	15477	7394	13548	3667	4790	3562	7436	2071	7116	6828	7428	12688	5567	9681	2086	3735	3883	8702	8948	14935
ENSG00000031003	1904	2943	1860	1833	3120	2166	1193	1970	2805	5835	778	4889	2565	2345	2619	2474	2933	2083	3807	1423	4113	2774	3607	2149	1779	1423	1844	667
ENSG00000031081	1423	3956	3680	4295	3582	1101	5588	6165	3639	2246	8093	1212	3459	4282	2341	4028	6493	2218	3833	5055	2632	4026	3312	4022	2709	2724	5213	8148
ENSG00000031691	310	112	187	140	367	164	22	236	478	109	132	272	53	174	166	219	191	127	128	100	126	499	255	439	107	87	233	107
ENSG00000031698	1241	2607	3601	1333	2458	2166	1846	3010	3918	1200	2871	1058	946	1926	3201	4431	4249	2495	2457	4078	3077	3006	1404	4946	1457	2793	2361	709
ENSG00000031823	570	508	724	430	480	815	533	376	703	705	551	757	1006	473	1030	683	923	795	1198	501	1262	581	1513	668	987	918	783	483
ENSG00000032219	1967	1793	1639	1479	2149	2153	2351	930	1819	1382	833	154	1730	2276	1332	3180	2924	1044	1709	2651	1859	3578	1405	2823	1514	1533	1008	1803
ENSG00000032389	349	245	187	130	207	370	207	220	338	266	263	345	146	182	204	124	250	231	308	304	165	156	176	127	193	402	117	117
ENSG00000032444	1008	1032	1402	942	1241	659	1476	1608	1615	2366	1248	617	1447	457	953	406	1036	1409	779	887	1434	3857	776	1058	820	2269	780	924
ENSG00000032742	563	334	480	309	842	690	174	225	287	561	123	841	365	335	88	604	1000	70	203	288	171	255	248	280	171	359	173	86
ENSG00000033011	234	589	377	285	608	163	255	382	876	352	463	339	338	202	561	189	454	344	367	299	309	194	277	339	102	366	277	340
ENSG00000033030	2235	2839	2110	1271	1953	2123	1668	1825	2606	1237	1066	3076	1620	2656	2286	2189	2206	2322	2067	2281	1799	2330	2257	2070	1482	1091	1216	1399
ENSG00000033050	700	1081	1543	856	836	374	649	1300	2523	858	1642	1201	941	705	1109	843	1618	1295	1098	1758	758	527	1105	819	698	2011	1040	434
ENSG00000033100	359	495	925	877	611	238	893	1446	1740	563	1176	458	710	406	614	324	475	935	431	859	649	423	257	565	342	1197	923	1456
ENSG00000033122	193	17	87	45	60	868	6	58	18	855	1094	1	4467	226	21	367	0	1	26	41	733	23	2	15	3975	4	674	8
ENSG00000033170	506	1644	2188	1904	1400	293	762	2065	3408	2707	2569	557	1267	1160	733	2372	2624	2528	4970	2583	1286	5051	1280	3716	1112	1142	1037	2775
ENSG00000033178	1565	1265	1407	1322	1217	1487	1716	1217	1613	1667	1027	802	717	1174	748	893	1682	1592	1111	1303	2134	1481	733	2089	291	828	1083	1042
ENSG00000033327	3182	726	3031	630	1113	1612	1145	1391	1006	280	1053	5743	5229	633	911	2967	864	1620	999	1225	2062	1183	13678	648	3944	2395	1423	493
ENSG00000033627	967	984	1550	922	2332	1217	1164	1304	1672	1118	413	2560	1398	708	1229	1256	1603	1266	1054	1757	1066	1941	1341	852	443	2168	883	1846
ENSG00000033800	4706	2149	3468	1648	1223	3059	1244	1651	2245	1581	2271	1693	976	3012	3192	3511	3278	2600	2450	3598	2199	2176	4121	2538	1923	1525	1885	1017
ENSG00000033867	3069	1239	2167	1480	3475	2067	1829	3456	6709	9666	2562	7481	3612	3103	1610	5060	872	2997	3014	5910	3867	3248	6021	4064	3123	1211	3703	2402
ENSG00000034053	1061	410	2435	539	90	1123	786	123	24	27	1542	568	847	1367	126	259	814	1985	41	964	245	1584	1147	36	1446	863	525	309
ENSG00000034152	142	276	399	327	469	85	484	390	717	780	860	104	220	103	291	118	337	395	279	233	163	168	137	210	239	262	302	341
ENSG00000034239	5	44	34	5	10	26	8	4	3	0	1	89	64	4	22	13	34	0	23	13	4	11	92	55	19	69	255	13
ENSG00000034510	4412	5035	10284	3701	7918	6118	7219	8147	12159	2610	12804	2563	6063	3503	4827	7143	6041	6954	5071	5919	7885	9161	1272	3514	6922	4665	5178	4964
ENSG00000034533	355	424	398	333	743	394	242	309	464	450	276	351	404	477	647	453	661	218	716	426	274	536	453	449	205	239	408	239
ENSG00000034677	2840	4627	4467	2281	3380	4897	2672	6469	3965	3151	5189	6677	5946	4681	4194	3775	4832	8741	3685	4974	11654	3871	10625	4425	2629	17896	4327	3007
ENSG00000034693	544	756	648	471	1103	592	455	769	2391	996	338	698	653	531	2106	755	1697	498	665	577	514	1411	767	1297	410	549	789	470
ENSG00000034713	736	833	1503	776	1758	972	375	1085	994	657	767	559	546	511	1058	1260	2159	745	1904	412	346	1089	699	746	190	1120	655	438
ENSG00000034971	62	525	68	185	108	4	1	0	0	1218	6	5927	8165	48	154	268	41	10	8	13	2	14	6455	0	61	9	8795	0
ENSG00000035115	264	1218	379	298	395	464	324	246	135	277	86	443	169	344	130	339	495	400	460	261	334	121	351	43	272	590	216	165
ENSG00000035141	164	111	160	157	41	201	141	100	323	140	368	231	86	149	245	224	249	180	444	388	159	114	220	185	126	156	192	63
ENSG00000035403	4711	9393	51057	12666	7675	7920	12872	13852	18104	21759	12737	32795	25324	9971	14569	9177	7186	6455	14019	13534	16351	14673	24843	11429	5785	4121	14978	25046
ENSG00000035499	376	45	145	157	0	107	70	210	447	119	143	174	113	277	151	53	32	482	399	58	166	299	68	259	299	92	145	40
ENSG00000035664	49	54	226	173	90	13	161	260	48	152	33	54	63	32	55	161	59	27	54	159	40	72	62	113	42	126	21	20
ENSG00000035681	563	1223	1707	839	1439	401	602	870	2066	1674	841	978	752	1054	1195	1357	1649	1231	1372	1377	888	922	915	1916	570	937	889	809
ENSG00000035687	1224	815	1077	563	883	1151	623	500	606	795	559	865	789	683	316	676	1216	809	409	578	873	721	1364	701	534	1010	430	305
ENSG00000035720	10	42	1	30	0	39	15	34	13	11	1	9	9	2	0	41	2	11	3	9	2	52	1	1	10	5	2	1
ENSG00000035862	504	948	2159	1392	4713	507	1363	5961	1447	1714	2914	2175	3592	285	2385	3829	2183	1403	5539	1296	3297	2753	1566	790	456	2446	4294	4081
ENSG00000035928	4367	3268	3111	1912	2725	4469	1595	3055	3236	2847	1688	4642	4774	10152	2286	3665	5150	1805	5222	2863	6077	4884	5869	7527	2423	3827	3237	1351
ENSG00000036054	773	892	1413	859	2021	1157	503	934	2025	906	990	549	822	889	1638	1366	1591	822	1660	1113	512	1553	873	1974	456	683	2986	1216
ENSG00000036257	2500	2535	3635	2042	3205	3736	1681	1265	2375	2447	2002	4447	1203	2551	2696	3031	4222	1965	2200	3361	1699	1977	2732	1694	1175	1730	1326	951
ENSG00000036448	45	781	111	728	14	39	42	20	34	21	20	612	4876	33	104	332	69	18	36	518	147	26	2568	7	33	1487	3	25
ENSG00000036473	6	11	0	0	0	0	0	0	0	0	0	8	0	20	1	1	0	0	0	0	0	5	3	2	11	4	0	0
ENSG00000036530	216	12	19	19	14	4	12	26	32	25	6	50	117	8	24	11	18	14	23	15	119	50	71	103	55	10	8	111
ENSG00000036549	2086	2139	2826	1767	3250	3804	1057	3022	4652	2598	1831	2090	1402	3486	1461	3372	6401	2308	2880	3152	2786	2423	1888	5764	1904	2029	4298	619
ENSG00000036565	0	0	0	0	0	0	0	0	0	0	0	0	0	0	0	5	0	2	0	0	0	10	0	0	19	0	0	0
ENSG00000036672	25	71	54	120	52	28	146	10	89	99	21	120	179	0	41	33	166	40	24	53	38	35	150	33	74	82	12	4
ENSG00000036828	6	270	23	0	6	6	0	78	0	0	0	2	0	2	2	7	1	9	5	20	2	8	0	0	41	0	1	0
ENSG00000037042	1033	1345	1268	809	790	595	1185	943	1448	1124	796	1279	2209	447	1051	754	2613	893	868	1281	1481	1593	678	574	605	1367	794	642
ENSG00000037241	341	485	578	358	771	399	182	487	716	608	1328	505	433	443	920	620	861	396	831	304	1106	740	725	660	781	396	543	95
ENSG00000037280	389	511	1073	749	299	460	670	1238	556	219	3011	153	201	609	1480	245	821	292	310	1026	832	181	232	46	153	53	159	80
ENSG00000037474	2270	2423	1960	1099	1342	2026	1760	2196	1897	1431	2480	2249	1614	1015	2970	1523	2136	2273	2298	3170	1294	2502	2013	3685	303	1590	1066	1086
ENSG00000037637	885	1096	1073	666	413	728	1166	1364	1218	948	582	852	814	979	1233	566	1260	1007	4179	929	1910	940	824	1574	1093	877	1498	989
ENSG00000037749	1066	803	1188	927	743	639	432	779	1132	669	1258	871	416	907	1175	792	1573	909	1227	669	1135	1101	761	1044	124	604	729	380
ENSG00000037757	47	131	73	76	73	62	141	144	91	149	76	128	175	80	228	57	127	133	104	100	145	103	224	142	47	164	100	57
ENSG00000037897	60	195	193	90	119	91	66	98	342	97	3134	110	91	1105	282	75	223	160	150	159	31	49	81	85	72	138	176	167
ENSG00000037965	17	96	2	123	41	7	126	41	84	16	0	3	2	122	104	127	153	67	244	100	6	117	41	81	79	90	0	82
ENSG00000038002	285	453	618	638	2014	289	416	790	873	870	797	866	391	425	180	582	220	398	344	538	606	546	443	275	148	452	626	150
ENSG00000038210	360	451	488	354	679	571	294	935	798	677	849	759	425	163	956	675	417	604	1605	494	888	1228	398	1469	167	490	946	134
ENSG00000038219	10942	6414	11357	6333	9000	15354	10092	10324	8145	9425	5231	64978	12979	4559	9512	12522	11832	7170	9510	15448	17975	9512	14905	14943	14502	10178	6491	5986
ENSG00000038274	1477	1737	2495	1509	1194	1659	629	2278	2547	1408	2431	1929	1274	769	2424	1636	2640	1579	3119	1066	2341	3438	1891	1751	500	2052	1768	655
ENSG00000038295	141	521	376	529	588	687	153	618	69	144	106	19	147	25	263	508	249	139	114	69	394	210	87	1660	45	37	50	148
ENSG00000038358	1214	793	1638	952	506	1106	1065	1084	2003	473	1183	621	946	715	931	430	1440	1350	1381	1069	629	963	672	874	1045	1443	756	802
ENSG00000038382	4957	7245	8743	4154	10225	5467	7246	15920	17037	10910	8615	11866	11534	3273	14718	5344	4379	8551	31629	9844	4894	20587	12337	12689	8412	5298	7825	33140
ENSG00000038427	58296	104444	239602	67197	116878	90911	58306	136027	71902	22464	109900	1090	72680	246005	158518	61822	5980	18484	69549	61926	49487	32790	29305	71203	27592	13379	208373	142644
ENSG00000038532	573	1056	1770	753	913	750	845	841	1818	792	667	822	927	423	847	885	1029	1201	813	1979	1196	1065	765	437	669	884	580	1549
ENSG00000038945	329	401	361	1880	685	177	799	2372	3627	1211	821	297	290	529	657	2428	433	697	3329	2447	459	1588	241	3938	782	326	1566	576
ENSG00000039068	943	4554	1781	3553	0	31093	14437	26	44	5	21	12	2	229	12	237	2348	1152	0	31	389	161	5	7	227	1169	275	28
ENSG00000039123	1602	2192	2433	1405	2208	2114	872	1214	2438	892	1294	2782	1057	1324	2266	1872	3995	1311	2031	892	502	2207	1950	2976	825	1657	1171	498
ENSG00000039139	288	75	38	695	113	344	110	15	56	48	9	3	2	233	54	73	50	30	179	37	69	165	5	93	216	191	3	165
ENSG00000039319	5733	3954	6938	3650	5416	10872	2605	3539	3699	1995	1644	4712	1738	2089	2674	5286	6303	6338	4558	3285	1345	2593	4595	5941	1103	19060	2452	1430
ENSG00000039523	866	766	2361	1016	837	549	2364	1584	2615	530	1762	551	1879	910	957	1495	1260	1505	1037	2043	943	1190	1168	567	1154	2012	651	1291
ENSG00000039537	53	200	21	47	36	12	0	10	0	34	4	1	11	24	19	202	17	5	1	10	226	8	10	4	65	6	25	0
ENSG00000039560	837	3710	8432	2055	2600	1960	3193	2742	2034	1106	4592	4158	6015	2742	7303	7742	2935	1362	6431	6057	3418	5133	2341	2923	4437	1147	4507	2048
ENSG00000039600	0	4	8	4	0	6	4	13	10	12	8	19	20	0	7	43	20	0	11	0	78	35	0	21	71	2	7	2
ENSG00000039650	1332	1486	1468	1051	676	807	1899	1667	1272	756	698	528	1448	951	893	680	1282	1654	618	1696	2117	1270	437	354	3376	1685	419	880
ENSG00000039987	10	4	5	7	0	4	4	0	0	0	1	0	0	0	3	12	0	0	0	4	3	8	2	4	6	5	0	0
ENSG00000040199	1800	1153	2547	1156	931	1620	729	559	2605	805	1014	903	622	1218	1488	1317	1646	903	2538	895	1062	629	904	1085	469	781	442	838
ENSG00000040275	860	332	462	392	313	494	271	466	1221	463	867	738	485	576	713	492	481	497	890	289	1245	1463	501	1047	1486	253	663	512
ENSG00000040341	1523	922	1023	980	694	2356	702	516	790	2584	444	2269	1912	500	799	1312	1536	1662	1023	1027	672	1128	2386	985	897	853	812	458
ENSG00000040487	86	58	120	70	34	34	97	136	270	109	63	43	61	59	170	63	162	197	871	132	104	106	24	74	67	124	207	128
ENSG00000040531	247	327	478	307	332	233	459	509	467	282	239	147	378	159	295	307	455	343	527	740	442	405	211	817	256	538	408	474
ENSG00000040608	2210	529	2387	2179	2	614	148	22	55	209	36	84	52	548	201	24	4260	340	170	16	357	438	52	2	112	214	24	18
ENSG00000040633	642	702	1098	569	452	499	769	383	608	340	688	409	671	447	584	576	1354	895	590	1024	752	353	640	932	613	1360	947	441
ENSG00000040731	109	12	0	51	41	43	2	2	0	4	57	0	0	6	0	141	0	5	310	138	5	4	2	6	23	0	4	4
ENSG00000040933	485	730	832	601	545	357	509	548	940	548	371	628	1222	315	356	396	560	670	455	1623	729	889	1058	417	1352	699	409	700
ENSG00000041353	16	197	116	107	1739	184	126	55	152	2	21	2	4	50	24	70	10	43	237	43	12	64	14	363	7	10	153	83
ENSG00000041357	1924	1151	2309	1545	1864	1177	1028	1572	2472	2021	1516	1631	895	1605	3325	2536	2458	1522	2798	1268	1287	2688	2161	3592	988	1119	2149	421
ENSG00000041515	6071	188	167	16	0	10516	22	4	2	88	0	12	4	0	4	22	3	424	0	62	7	27	3	9	19	769	2	0
ENSG00000041802	962	1072	1069	642	787	1562	656	1373	3549	867	652	812	688	766	1178	709	1181	760	1262	1324	598	1106	694	1770	1090	1024	1056	532
ENSG00000041880	184	407	345	207	506	72	251	239	400	845	414	345	338	151	348	302	334	324	279	316	631	315	813	374	350	657	498	482
ENSG00000041982	1830	29773	46903	26853	3787	1640	45198	97269	3698	104038	6370	12468	101653	26525	87294	7971	1310	21732	313	28249	51504	75704	19510	6048	10669	737	135461	87679
ENSG00000041988	151	220	222	146	82	116	140	362	357	105	122	92	309	136	318	99	365	421	168	131	358	233	138	247	165	199	216	207
ENSG00000042062	84	88	160	47	36	35	283	44	39	154	19	107	60	15	48	69	21	26	60	96	66	26	125	56	50	48	101	160
ENSG00000042088	754	364	592	548	493	729	408	584	1897	613	591	298	428	804	357	349	575	578	1063	664	475	898	181	2095	439	362	372	375
ENSG00000042286	99	78	101	110	0	50	105	93	149	42	103	159	295	44	60	144	67	133	203	94	82	105	252	200	49	342	87	47
ENSG00000042304	2	2	2	0	0	2	0	0	2	0	14	0	0	0	0	10	0	1	0	2	0	10	4	0	9	2	0	0
ENSG00000042317	729	1033	1698	553	1390	1142	328	568	972	726	268	528	718	1753	830	1932	1515	691	1642	986	889	907	936	2247	397	355	354	652
ENSG00000042429	1638	1116	2374	1107	2370	1271	943	1230	1307	704	783	2299	933	806	1272	1166	2288	1344	829	1191	800	990	1494	1146	557	1391	1105	471
ENSG00000042445	600	1054	507	378	443	401	537	528	951	915	628	792	745	333	709	467	587	738	904	564	1277	907	1166	399	350	1326	437	382
ENSG00000042493	612	818	531	571	142	922	2019	1886	1593	146	941	209	351	102	190	435	230	459	71	1016	209	665	75	697	1257	243	1206	1714
ENSG00000042753	325	229	457	392	348	249	373	437	644	282	1679	143	250	418	705	443	501	409	936	903	648	737	174	310	500	238	402	308
ENSG00000042781	43	68	85	30	100	22	16	25	31	38	16	14	32	8	223	81	38	73	55	43	37	104	208	22	135	59	38	24
ENSG00000042813	0	0	3	0	0	0	0	0	0	8	0	106	0	4	0	0	0	0	0	0	0	0	9	0	8	0	0	0
ENSG00000042832	68	123	175	89	168	338	107	167	113	120	32	37	75	88	142	146	45	218	34	504	261	316	403	176	400	702	70	150
ENSG00000042980	75	319	166	237	131	434	197	569	127	87	50	46	98	120	48	844	108	179	25	764	78	172	63	427	23	490	283	250
ENSG00000043039	6	872	15	39	0	7	323	0	0	0	195	0	0	10	0	8	7	8	0	0	0	0	0	2	189	2	0	0
ENSG00000043093	409	684	651	707	1176	821	257	647	1349	889	522	676	441	703	564	1257	1408	327	1042	717	411	778	872	865	203	365	989	287
ENSG00000043143	221	678	457	259	485	264	351	262	804	345	183	172	1076	185	1065	376	319	891	554	314	850	791	487	458	260	837	341	277
ENSG00000043355	1128	201	134	4550	78	2002	10	0	152	188	0	0	0	1115	2	4	26	18	22	76	4	12	0	104	85	0	66	40
ENSG00000043462	359	571	451	568	431	153	1363	1451	1999	182	532	121	133	141	94	1134	344	541	599	1891	411	629	151	493	1376	272	625	291
ENSG00000043514	382	344	417	212	191	562	226	417	585	606	203	460	155	441	440	307	406	388	291	240	474	458	246	778	238	306	269	163
ENSG00000043591	8	24	130	8	0	62	6	12	42	4	0	0	6	230	54	6	20	10	24	8	144	14	6	4	22	0	0	16
ENSG00000044012	0	0	0	0	0	0	0	0	0	0	0	0	0	1	0	0	0	0	0	0	0	0	0	0	6	0	0	0
ENSG00000044090	5206	5189	4424	3795	2527	3301	2577	5332	2897	1719	5226	1593	3399	3825	4463	1690	9287	4192	1541	3019	2813	1274	1182	4417	1376	3671	1724	1546
ENSG00000044115	13624	11515	18258	8916	7014	18905	10965	8369	11945	9457	18334	9023	9272	7786	14845	11665	18343	16584	12384	11245	13371	12787	7131	8368	7961	30455	6889	4748
ENSG00000044446	1734	1884	2056	2067	868	2377	971	1890	1371	2189	1039	1751	1846	1932	2976	966	1634	2047	1537	3072	1729	1183	1573	1423	1029	1235	800	2235
ENSG00000044459	1270	1359	1154	820	264	936	1000	1026	1359	1170	488	4054	2379	977	618	2204	3695	406	1472	1651	2220	1763	994	1702	1716	714	1758	1062
ENSG00000044524	162	836	193	1316	1091	78	293	549	404	839	3398	4	186	4710	4093	4127	87	99	78	2601	53	241	23	2846	83	747	386	3553
ENSG00000044574	10613	14969	21501	20941	22392	26973	10568	19719	26841	13259	21419	10054	8742	17680	13382	22814	14176	28915	16014	33863	10285	13495	9412	38869	3679	18112	11731	9916
ENSG00000046604	11502	3247	3422	3254	75	12288	1948	2564	41	12	4207	641	1244	6117	340	90	91	343	427	30	1663	7654	1416	3266	201	1257	6646	11342
ENSG00000046647	271	355	384	385	625	442	289	447	313	834	317	531	640	349	804	323	434	142	1097	344	427	246	611	198	227	281	406	320
ENSG00000046651	2282	1691	1872	2390	3026	2100	1426	2848	1070	2056	496	3348	2494	2248	3340	1356	2104	749	2518	1880	1483	2940	2019	2651	1985	1586	1876	1197
ENSG00000046653	147	429	167	186	79	187	244	191	52	81	80	124	1964	300	52	1092	738	666	70	142	165	82	175	242	60	342	130	49
ENSG00000046774	0	0	0	0	0	0	0	354	24	0	16	4	0	0	0	2	0	0	0	120	0	79	0	0	1	0	6	0
ENSG00000046889	576	1373	1801	476	1182	174	818	1508	364	682	830	641	849	488	208	2462	1271	297	325	1102	821	585	544	327	167	138	405	70
ENSG00000047056	263	423	548	253	302	408	312	418	485	131	562	215	346	247	130	252	591	470	386	305	282	333	297	400	222	479	165	225
ENSG00000047188	1726	2866	2571	1751	1116	1253	1341	1818	2806	1800	1264	3466	1644	1289	1135	1746	1867	1699	2020	1314	1884	2263	2353	2816	826	1505	1380	937
ENSG00000047230	617	446	675	453	759	798	226	576	345	922	145	1287	590	140	1112	492	628	439	1069	402	293	565	1377	268	166	283	294	446
ENSG00000047249	334	700	592	372	578	319	400	451	769	522	302	887	455	424	418	394	787	544	808	407	344	491	750	596	207	553	581	303
ENSG00000047315	4078	3678	6321	3794	2919	4581	2535	4425	6165	5092	3629	3637	2580	4233	5783	3189	8140	6912	5270	6735	5145	5648	4795	7705	1622	4222	3844	3291
ENSG00000047346	2440	3133	1877	1851	2742	12473	1151	1590	1397	2243	769	2390	2431	2377	1282	2524	3092	1281	1463	1765	1223	2508	5360	1870	1471	1295	1156	505
ENSG00000047365	330	887	655	309	431	511	1511	437	1000	113	159	66	154	145	26	1349	144	1027	453	510	741	535	193	494	136	387	353	238
ENSG00000047410	20267	11537	16038	11703	19390	15929	9776	7363	11785	11976	10152	31318	16497	15726	8908	22759	15757	6751	14505	13925	14101	11025	26576	16224	7883	12174	18067	7085
ENSG00000047457	119	696	78	120	344	272	66	46	70	92	11	33	12	162	36	1806	137	64	45	712	133	172	40	228	140	102	44	94
ENSG00000047578	995	1247	1405	890	868	1298	917	860	1810	717	670	885	1023	624	814	681	886	806	630	1058	1053	812	469	555	593	1317	612	989
ENSG00000047579	661	706	1006	676	727	647	558	1540	1253	373	735	889	462	262	698	1124	1316	1009	1173	838	957	1124	400	289	402	710	569	447
ENSG00000047597	8	19	25	104	0	2	18	8	0	79	2	58	70	0	4	19	11	61	4	4	17	204	203	47	43	31	20	28
ENSG00000047617	201	208	227	30	250	369	412	127	29	47	75	24	79	50	34	129	238	58	67	29	148	42	156	12	61	257	62	49
ENSG00000047621	901	715	677	550	342	306	325	538	1007	629	546	1128	1107	563	509	661	1047	405	506	458	607	902	1252	916	246	534	860	390
ENSG00000047634	78	374	203	236	562	108	149	417	850	1410	260	319	496	319	734	303	634	447	987	410	625	1608	587	1123	238	414	369	390
ENSG00000047644	539	1478	1518	1626	754	840	974	1845	283	1450	689	793	2079	383	1819	772	2027	1542	3436	1046	841	1223	548	1446	598	1002	1381	2472
ENSG00000047648	367	591	279	177	793	2481	125	230	348	527	161	818	775	700	2624	763	120	62	310	409	922	240	1482	194	531	59	848	94
ENSG00000047662	16	86	172	75	3	39	31	4	0	4	0	10	6	3	6	40	1	372	2	13	24	9	27	41	27	263	0	4
ENSG00000047849	13228	8595	15398	13280	11868	11427	19916	15403	15810	8670	14863	16293	18090	12207	9472	19805	12585	8347	11926	17950	15726	19521	17587	11000	13396	18267	17534	15171
ENSG00000047932	1236	1595	1821	843	1200	1823	790	1287	983	586	1287	1460	740	1705	1969	1938	2349	780	1019	2409	1187	1028	1272	1993	405	809	1293	920
ENSG00000047936	30	18	25	304	276	12	201	11	266	17	44	0	7	356	27	40	107	12	702	16	369	218	0	58	234	12	80	22
ENSG00000048028	551	934	888	673	504	1111	453	584	810	872	455	1191	555	350	706	551	1086	468	685	784	716	312	1245	917	278	691	768	411
ENSG00000048052	218	1032	965	328	346	102	373	722	381	1820	501	6873	3092	1259	140	1340	429	755	268	5666	263	865	6455	445	396	234	2660	367
ENSG00000048140	403	391	579	855	345	239	511	389	945	664	732	307	408	305	668	271	558	623	567	282	506	291	220	294	425	499	329	732
ENSG00000048162	211	255	384	252	140	125	304	188	737	216	625	239	302	236	336	177	334	556	442	189	447	176	293	631	494	521	149	127
ENSG00000048342	1301	489	735	582	1247	1694	486	778	553	851	423	2844	1949	239	414	718	1176	613	599	694	841	1091	3336	1098	1116	1717	406	491
ENSG00000048392	167	839	242	408	2516	642	184	342	545	269	124	726	390	331	347	606	315	680	552	534	155	364	631	1024	78	1971	426	211
ENSG00000048405	977	968	1285	786	1270	563	823	554	1783	1090	395	1125	1033	1136	1903	1005	1533	862	1385	1175	906	757	933	1254	501	1373	1021	559
ENSG00000048462	55	129	26	56	7	2	15	34	29	4	0	34	16	4	7	19	14	3	12	27	20	25	35	34	18	12	4	22
ENSG00000048471	2677	4165	5270	2709	5346	5333	6309	6127	6191	3195	2098	3601	1810	1491	2162	4446	2821	4375	2464	9046	3559	3370	1490	1892	2763	3610	1687	4536
ENSG00000048540	27	455	2	88	157	9	0	14	6	507	3	234	17	25	1583	73	908	58	8	75	1517	4	11	4	39	2	738	0
ENSG00000048544	340	336	274	198	681	205	167	366	682	266	220	486	338	276	384	302	447	467	724	155	418	543	334	402	87	354	355	107
ENSG00000048545	0	0	3	3	0	0	15	8	0	0	1	0	0	0	0	2	0	0	0	4	3	5	0	0	6	0	1	1
ENSG00000048649	8275	4472	6449	4760	7463	10694	3964	3191	5660	3443	2629	9702	4981	3818	4071	8346	12249	1716	7220	5855	5120	5437	9178	5563	6611	4425	3707	1705
ENSG00000048707	5240	9490	11063	6493	5990	5300	9435	9086	15903	5411	4642	4901	4962	3545	6608	5266	7899	10897	7577	8199	7928	10094	5523	9543	3845	8287	7269	8879
ENSG00000048740	440	1073	683	298	298	684	296	496	515	891	182	913	303	273	425	1187	82	1747	1343	730	538	484	1124	258	556	1269	207	214
ENSG00000048828	3226	3477	7413	4580	4725	3272	4392	5237	10320	4129	8989	3566	6298	3250	6693	4271	7714	6783	6442	6183	3371	4509	3357	4275	4089	5790	4434	2835
ENSG00000048991	1235	970	1231	1262	918	1093	765	595	1962	937	1227	1696	1449	1057	611	1164	1627	1123	1061	1396	1141	1248	1038	961	1886	971	909	1088
ENSG00000049089	12	1002	124	156	0	35	8	55	4	2	1	4	2	9	2	30	85	68	0	22	38	22	8	68	93	12	80	48
ENSG00000049130	57	402	160	231	324	53	134	311	531	148	345	79	232	320	2252	504	207	161	368	373	214	72	77	58	31	20	410	165
ENSG00000049167	354	559	569	422	1018	512	135	534	683	305	431	591	234	648	625	619	830	595	814	310	183	304	453	364	182	321	309	121
ENSG00000049192	193	2164	194	525	2199	168	492	386	2361	1582	2336	683	320	938	145	394	1335	413	1914	178	184	798	490	1042	1808	54	923	42
ENSG00000049239	8840	3144	5888	3360	2355	5204	2767	4112	2375	1740	2088	824	2701	1385	3783	1902	3969	1958	2489	2455	3720	1066	947	2072	991	2301	2496	4501
ENSG00000049245	331	444	483	287	739	359	248	665	890	276	501	217	293	258	1113	1192	915	749	570	432	479	346	194	663	231	1025	595	280
ENSG00000049246	892	1109	4570	1297	484	1282	605	3488	1862	1761	645	482	656	891	2489	1393	6713	1117	760	1561	4382	1112	399	521	658	1229	552	709
ENSG00000049247	7	38	2	23	0	0	78	89	85	44	47	5	0	4	2	40	20	12	15	167	3	0	3	1	13	2	23	5
ENSG00000049249	40	2	10	12	0	1	48	524	21	5	89	2	13	0	78	10	3	11	15	51	14	18	2	4	10	3	72	203
ENSG00000049283	35	125	52	18	103	357	158	28	8	29	8	38	92	17	7	6	45	9	4	35	26	6	56	2	31	57	8	16
ENSG00000049323	431	3105	5856	2349	20678	1751	5918	9734	11471	6273	6285	8607	33984	5708	10774	5488	729	1320	4556	2059	5431	15349	12004	8502	3113	657	12478	4598
ENSG00000049449	1616	3314	7995	2188	13798	3293	2174	1538	11127	7528	13314	5054	4585	1747	10606	4131	3146	3535	4234	4814	4861	4602	2934	4521	3602	2920	3197	3358
ENSG00000049540	554	2300	2607	2370	3864	841	284	1258	100	115	62	485	2410	242	5257	256	1102	60	4201	88	974	211	3660	68	899	262	923	928
ENSG00000049541	213	278	284	270	136	299	144	443	391	411	410	247	302	395	494	294	439	395	1132	336	391	248	224	297	236	337	578	129
ENSG00000049618	6836	5504	7064	4768	2481	6412	4355	5438	7573	3052	5180	2835	5270	3926	2713	5373	8532	3441	3371	8363	7579	5418	6619	4171	5690	6072	2813	6891
ENSG00000049656	690	793	640	898	573	181	354	1279	1347	881	771	285	421	407	1481	374	678	795	1301	622	532	836	315	842	156	566	502	577
ENSG00000049759	4783	571	296	555	53	11117	599	661	505	408	151	1383	1079	224	100	177	979	1421	169	159	239	1165	50	349	497	4227	280	2170
ENSG00000049768	28	15	6	10	2	1	41	163	7	22	4	9	14	7	6	7	24	30	5	19	25	8	9	29	26	19	13	8
ENSG00000049769	137	86	72	68	34	64	55	75	57	211	16	204	109	41	183	57	118	123	136	52	311	63	153	337	39	143	106	93
ENSG00000049860	1102	5662	5509	3642	8118	980	2181	3394	4760	2769	2411	2728	2825	2442	5064	5968	13749	4860	5738	3664	797	4935	1617	4554	942	1810	4185	2017
ENSG00000049883	204	188	190	98	354	142	76	98	224	73	224	260	134	146	241	134	247	152	232	113	66	243	216	268	128	255	155	48
ENSG00000050030	1015	381	158	53	6	129	18	20	18	8	6	104	78	2181	3	189	673	20	1902	128	2042	1060	1019	69	57	69	4	39
ENSG00000050130	1473	992	1236	1119	1479	1010	549	730	1950	1615	941	1061	439	1038	1052	951	1968	1567	1095	1185	1046	1987	1078	2065	179	1153	500	1007
ENSG00000050165	377	1430	4546	1279	294	651	836	1142	265	116	1427	168	252	709	4480	4807	3273	456	278	1205	561	2655	39	131	249	87	1738	3556
ENSG00000050327	9023	3485	6594	14965	621	9232	17513	4386	886	318	4790	1600	1764	1646	64	5391	5799	335	344	7504	7798	6469	1799	253	4364	15911	4006	5767
ENSG00000050344	1941	1507	3109	757	546	768	843	686	428	1505	429	851	490	286	272	787	3224	890	398	666	968	1273	2253	1602	192	1159	433	532
ENSG00000050393	175	109	204	139	226	130	71	180	286	92	121	115	122	84	138	315	194	249	411	97	137	228	85	74	100	168	210	79
ENSG00000050405	1403	2903	9288	1644	11491	2558	7824	2566	5996	2948	5275	908	2166	3283	15333	5547	2279	3774	13440	5363	3320	6640	968	1510	8813	1004	3301	5766
ENSG00000050426	923	874	868	502	708	717	401	667	1044	579	323	523	735	563	616	363	2012	509	779	735	440	597	729	489	400	746	442	544
ENSG00000050438	139	179	743	509	16	134	291	53	275	298	61	107	499	106	57	154	107	172	504	1610	421	402	309	214	77	76	91	143
ENSG00000050555	69	512	9640	132	3	19	287	67	54	147	191	0	13	42	164	18	473	275	205	384	688	61	130	64	452	536	72	17
ENSG00000050628	111	116	216	11	6	52	37	49	17	508	58	862	31	9	681	27	3	14	41	14	317	176	1270	1	85	4	765	88
ENSG00000050730	19	45	131	3165	10	14	178	28	28	2	136	0	0	28	2	90	7	4	11	95	7	32	0	8	47	15	14	2
ENSG00000050748	538	847	822	472	1170	687	312	978	967	770	714	813	755	597	1182	814	799	698	2029	391	1220	1210	745	908	383	487	638	603
ENSG00000050767	460	34	9	32	0	496	1	1	2	6	0	0	7	15	0	2	79	5	2	0	4	3	0	21	8	7	0	2
ENSG00000050820	367	272	563	472	214	261	958	507	858	387	1021	176	389	212	491	174	531	702	412	723	635	379	300	239	284	602	436	770
ENSG00000051009	1243	999	646	704	707	623	894	625	690	703	483	1114	905	664	429	293	849	502	331	720	858	455	929	536	429	780	247	631
ENSG00000051108	1297	2802	2882	2903	3685	2929	1367	4260	2905	765	1953	574	660	1709	3307	2500	2716	5246	3515	1445	2136	2720	2041	3320	611	3453	1048	2140
ENSG00000051128	206	213	613	199	199	273	517	432	466	109	1450	181	221	199	419	356	386	716	775	482	348	246	292	309	202	507	483	176
ENSG00000051180	209	43	226	173	20	69	84	315	696	186	282	92	155	198	228	51	76	259	279	76	142	236	52	200	146	63	314	87
ENSG00000051341	3254	214	805	742	164	1502	415	915	4647	1401	637	1142	868	718	504	171	124	966	939	366	899	1350	346	1314	1602	657	776	594
ENSG00000051382	771	1155	643	873	628	1706	777	1038	1248	1092	722	904	979	344	623	1401	1073	1458	839	1505	639	1771	1238	886	456	1188	516	475
ENSG00000051523	791	1691	1423	2392	812	231	998	2264	2702	315	2142	65	275	194	234	733	981	1226	1495	927	538	683	108	542	411	1115	891	395
ENSG00000051596	2536	947	1487	1167	1375	4847	793	811	1671	1245	2380	1117	449	1236	2689	844	902	1400	1813	1190	2435	986	959	2032	1023	648	724	597
ENSG00000051620	597	836	1135	566	310	802	667	617	750	590	787	509	588	74	617	1590	982	509	304	741	408	1466	538	851	313	791	888	366
ENSG00000051825	1569	1710	1524	1387	761	721	844	1329	2945	1982	1193	3347	2305	2035	1645	1230	1558	1331	1687	1897	1675	2129	2419	1707	1494	1034	1647	883
ENSG00000052126	2510	1727	11783	2224	1502	4272	2680	1824	965	997	1446	2504	6911	7084	4135	2752	1488	3856	1149	3579	999	3187	2509	4296	5784	17842	6549	7919
ENSG00000052344	19	379	23	723	0	535	985	14	10	19	17	15	17	17	6	14	46	3	12	23	36	17	21	1	34	20	1	7
ENSG00000052723	501	412	617	527	615	365	238	810	567	551	462	349	203	695	753	527	1004	381	1235	698	556	604	375	554	286	299	853	109
ENSG00000052749	478	757	717	344	401	271	295	251	1180	230	449	146	233	359	258	141	401	404	229	563	161	257	127	317	152	568	163	120
ENSG00000052795	895	1056	3049	1177	1180	1552	1771	1718	2222	1387	3898	1776	1698	1218	1074	1614	1273	3588	1992	2830	2403	2345	1508	5927	444	2917	3029	3318
ENSG00000052802	499	397	337	893	364	270	172	462	1210	538	142	423	221	423	194	322	623	708	749	355	471	1258	278	904	15	308	338	1225
ENSG00000052841	3018	2482	4032	2397	2540	4396	1994	2227	3375	2625	1416	5054	2183	1490	2332	2794	3851	2182	1646	2398	2203	2137	2086	4159	796	2891	1679	2907
ENSG00000052850	5	159	8	40	4	4	2	3	6	8	4	164	18	166	75	4	1157	6	8	0	133	4	95	97	91	12	0	12
ENSG00000053108	93	487	149	383	0	12	14	2	0	14	2	10	5	1328	3	12	1819	3	2	8	2	0	28	0	36	191	11	0
ENSG00000053254	538	636	709	492	400	763	608	538	508	1260	550	971	1960	609	714	1114	1312	509	1054	1490	2216	1242	1582	1734	348	524	1031	246
ENSG00000053328	51	40	166	20	26	43	5	26	6	19	1	732	295	4	2	80	37	4	10	24	65	134	860	3	32	0	361	0
ENSG00000053371	909	1684	1886	1645	564	688	636	1105	1670	1181	1509	740	683	1285	2230	889	5904	1253	12649	753	1558	478	957	596	680	970	3054	468
ENSG00000053372	182	109	198	144	39	129	219	332	649	162	222	99	75	113	293	171	403	370	1219	143	192	137	76	257	187	335	334	49
ENSG00000053438	7	9	43	197	10	6	12	6	8	7	56	8	28	3	6	10	3	11	5	12	31	6	16	21	17	21	3	12
ENSG00000053501	120	306	482	173	303	178	155	284	181	137	270	165	199	153	531	257	534	319	290	313	274	234	173	222	293	387	108	89
ENSG00000053524	71	63	392	24	14	65	31	36	32	71	10	180	276	49	8	118	12	86	28	33	45	75	186	53	219	193	15	23
ENSG00000053702	65	46	97	21	36	30	66	21	17	46	9	69	81	90	11	84	44	35	8	46	55	25	173	19	25	56	20	38
ENSG00000053747	459	2520	10665	808	7074	710	26498	990	3666	4339	188	2918	4115	1147	260	418	352	400	4945	64	5741	16439	3762	79	11502	71	2503	415
ENSG00000053770	986	961	1230	889	1047	1113	327	490	918	1345	627	539	380	1116	1621	956	1666	1056	1582	888	749	1210	1014	821	161	853	628	659
ENSG00000053900	987	603	1053	809	958	923	896	1377	755	1036	373	2632	877	251	830	969	1431	793	1013	1092	1137	1300	1198	2255	446	1519	616	324
ENSG00000053918	63	133	278	150	210	53	85	200	246	49	206	11	9	31	35	109	109	46	182	174	85	181	31	82	56	20	44	76
ENSG00000054116	440	678	584	502	431	279	419	1204	1075	1078	580	420	426	395	885	523	942	697	581	545	779	735	471	644	396	515	780	369
ENSG00000054118	5071	3680	6017	4069	3608	5160	3845	4237	7645	2860	3858	3357	3984	3504	4778	7171	8771	5120	4417	6053	4837	3631	2986	6965	4161	5172	3455	2795
ENSG00000054148	289	619	635	582	980	379	411	473	402	513	575	348	370	372	467	388	1207	438	1323	509	659	479	433	135	613	630	432	126
ENSG00000054179	1	91	283	461	29	2	106	8	8	2	0	2	16	1	5	255	143	2	50	0	8	0	4	1	61	4	15	4
ENSG00000054219	19	35	11	30	20	3	20	33	17	15	6	7	2	0	1	33	19	6	6	31	8	44	7	11	3	28	25	3
ENSG00000054267	6614	5197	6179	3299	3225	7424	4668	2711	3992	3396	2187	7713	4815	4608	1707	9024	7857	2210	2302	6787	4885	3484	8681	3014	7358	4996	2273	1481
ENSG00000054277	184	79	229	144	17	93	136	139	115	115	192	104	9	13	35	166	134	162	45	124	83	31	67	92	44	497	118	84
ENSG00000054282	3181	1395	1282	1136	861	3322	1183	1049	1252	924	914	2279	1363	1637	654	3309	3285	959	931	1837	1796	1831	2639	1430	1795	2235	650	1957
ENSG00000054356	0	24	14	12	6	8	219	0	0	4	12	0	41	18	0	20	1	447	1	19	5	26	0	27	82	110	27	1054
ENSG00000054392	16	370	148	149	134	63	66	161	28	188	34	372	175	23	82	113	369	159	65	116	107	130	365	48	20	395	29	164
ENSG00000054523	4770	3551	5164	3626	2675	6214	4376	5413	7577	2893	2630	4643	3698	2881	3914	4853	3803	6309	3169	4395	5201	2963	4573	5447	3446	4969	9032	5013
ENSG00000054598	130	7835	1868	1668	412	156	1485	7676	636	956	1688	640	758	3648	800	3214	1762	2383	4174	956	1578	6961	1694	923	388	330	1842	803
ENSG00000054611	639	511	603	356	454	848	606	674	599	224	483	263	280	267	393	504	522	876	587	696	389	344	268	292	234	841	326	542
ENSG00000054654	20431	15436	36889	13481	13463	48954	15681	18061	17841	35901	6960	16735	21619	17350	4924	28848	8519	23807	53714	8382	35225	57758	12839	26567	7255	7496	10955	11236
ENSG00000054690	113	366	219	37	34	403	294	48	57	118	26	384	81	604	12	119	30	2969	61	155	87	282	201	218	463	669	10	62
ENSG00000054793	959	1023	1142	488	341	1898	457	841	865	2047	461	1827	1412	4699	845	836	1366	674	2657	795	453	1446	2291	324	309	1098	684	793
ENSG00000054796	0	0	0	0	8	0	0	0	0	0	0	0	0	0	0	1	0	0	1	0	1	0	0	0	1	0	0	0
ENSG00000054803	11	115	77	8	0	16	0	77	1	1	9	0	0	36	0	85	25	0	0	3	20	22	0	2	12	7	39	6
ENSG00000054938	3	7	53	2	0	1	7	0	2	417	5	722	221	4	0	8	356	7	9	0	4903	28	1219	8	458	13	659	2
ENSG00000054965	278	150	152	356	130	230	135	182	188	130	160	238	284	166	185	366	395	154	231	250	451	188	428	237	129	332	299	139
ENSG00000054967	162	168	421	282	68	48	579	532	1200	134	499	61	142	145	132	160	170	505	322	673	214	618	52	359	136	317	217	210
ENSG00000054983	686	1294	1005	1512	1120	674	485	825	837	641	1073	352	602	3057	1332	1499	2668	607	1525	1652	451	1125	402	2705	141	416	498	713
ENSG00000055044	2354	1559	2085	1253	1586	1887	1476	975	2308	1171	1205	3486	2425	1566	1407	2134	2432	1942	1081	2925	1118	2060	1774	3363	4835	2333	921	961
ENSG00000055070	580	648	1306	650	636	637	559	1479	1824	637	1569	312	447	578	1008	1303	1447	911	5814	1293	1214	1073	324	628	455	835	1593	659
ENSG00000055118	405	130	241	447	0	421	4	5	0	9150	6	924	2801	36	1268	32	425	1101	11	26	652	49	730	0	1186	12	2328	14
ENSG00000055130	935	893	1510	1032	2332	543	793	1620	2504	1998	832	1508	1396	721	875	1220	1505	1632	1756	1162	1062	1080	1606	1239	635	2052	1443	983
ENSG00000055147	446	1527	1189	755	740	1310	456	821	795	663	1451	752	453	1793	1763	2452	3724	629	1755	823	1243	889	830	865	463	552	770	172
ENSG00000055163	372	1139	1043	833	279	193	250	210	108	3218	70	804	444	108	21	572	265	167	301	289	1609	815	563	52	326	516	312	31
ENSG00000055208	18567	12018	13670	8158	6835	14864	7422	8043	25790	8995	8353	9462	10995	11054	16850	19840	19175	10485	10218	14979	12893	12018	12529	13186	9082	6914	16124	12045
ENSG00000055211	458	667	1109	699	1108	590	520	735	2729	1521	353	864	638	466	1496	1116	1645	403	985	829	907	1916	855	1168	285	221	858	786
ENSG00000055332	1693	1109	1688	1256	2130	1120	758	1500	2078	1433	508	2605	1608	1310	1002	3452	1915	1810	2120	1498	1290	2201	1806	1413	699	1372	1930	928
ENSG00000055483	1422	861	1489	825	1110	1344	1431	1159	1913	981	1167	1959	2047	1561	1364	1692	1503	2317	1193	2565	1764	1094	1531	1546	805	3270	831	713
ENSG00000055609	16689	15119	21519	10286	12871	11779	16476	15118	12320	14841	7317	27160	20415	12697	10113	15196	17308	10072	16880	20027	21100	9831	26273	11417	12683	18238	12185	12762
ENSG00000055732	371	488	1947	23	874	1874	62	140	17	1106	16	1849	757	35	684	103	5	222	1137	492	110	771	183	531	125	75	21	171
ENSG00000055813	77	139	267	27	59	29	2	37	16	36	111	26	102	103	184	125	57	128	202	8	573	12	311	5	640	13	35	37
ENSG00000055917	5141	5722	6305	3687	5012	5549	3005	3740	7838	7305	3778	9509	3446	6959	4943	4352	8826	4630	8073	6819	8016	3407	7343	4180	1714	4554	6080	2236
ENSG00000055950	1178	1425	1750	1017	676	1426	503	672	1417	632	2783	478	739	1093	827	1209	2243	799	1652	1175	923	1065	722	576	815	1079	607	467
ENSG00000055955	16	11	5	12	8	4	6	13	13	20	1	32	24	7	1	4	8	0	2	8	12	11	39	12	6	13	7	15
ENSG00000055957	6	0	1	1	0	3	0	0	0	0	0	2	4	0	0	5	2	0	2	18	0	15	30	0	57	0	0	0
ENSG00000056050	487	410	558	425	832	520	235	422	569	613	319	842	461	404	448	707	834	612	1000	656	955	487	873	2103	153	333	503	229
ENSG00000056097	6163	5285	6601	4250	4852	6848	2741	3810	8317	4004	6882	7971	4661	5112	9928	8285	9451	4374	9140	7754	5353	4494	7216	9125	2931	3943	3502	3226
ENSG00000056277	766	542	709	662	599	2338	180	227	578	277	299	1129	292	805	480	698	1150	500	824	616	1141	384	712	858	318	344	440	376
ENSG00000056291	924	2	6	9	0	18	0	160	0	45	24	8	0	0	615	117	3	4	4	220	31	9	14	0	55	35	2	18
ENSG00000056487	0	89	38	25	0	38	2	0	0	0	0	0	0	97	0	13	100	280	3	0	2	5	1	3	15	397	12	21
ENSG00000056558	153	112	92	72	18	43	181	309	121	446	41	91	147	17	42	118	59	409	78	304	670	246	118	117	123	875	109	23
ENSG00000056586	5217	3326	4838	3860	3012	4073	2660	2946	5544	4187	3350	4961	2435	4152	4018	4045	5523	3709	4569	3875	3471	4188	4704	5503	1916	2909	3979	2186
ENSG00000056661	949	519	596	324	114	745	405	252	204	245	411	366	457	325	256	281	880	277	706	494	822	500	508	232	331	623	344	205
ENSG00000056736	400	117	429	231	28	104	43	68	21	71	49	88	107	587	45	96	124	210	132	123	76	249	93	157	34	134	71	110
ENSG00000056972	450	397	618	201	168	227	624	198	808	99	246	454	398	132	321	214	597	336	175	314	513	471	1854	407	132	518	299	291
ENSG00000056998	124	83	446	83	89	69	48	5	0	796	28	727	370	22	301	36	34	408	440	124	144	142	422	141	43	268	16	177
ENSG00000057019	662	1018	4788	1085	5307	1893	1002	1899	11682	2738	4903	1013	2310	632	7119	6773	855	3081	3691	4291	1252	1593	1315	1245	587	1804	2442	3565
ENSG00000057149	0	0	210	0	0	0	28622	0	914	0	87	0	0	2	0	2	0	3	0	2	0	4	0	705	17	2	1	0
ENSG00000057252	923	678	1054	771	2515	424	597	1009	2085	1459	801	1336	1608	384	1283	1083	935	2299	5295	1172	933	1069	1581	2460	258	1598	1732	1534
ENSG00000057294	1980	1368	1787	219	30	1595	366	140	0	0	10	166	32	2352	0	557	31	41	6	13	133	55	39	13	89	29	4	52
ENSG00000057468	13	178	34	21	0	22	13	31	47	30	20	2	102	18	31	31	128	118	14	18	44	84	11	44	2	107	21	9
ENSG00000057593	57	8	26	41	32	16	2	0	0	0	0	0	0	2	0	5	0	9	3	1	2	21	1	6	8	350	0	0
ENSG00000057608	3235	6618	8600	4757	3605	3836	3110	9505	7595	5050	6885	6002	2981	6639	3183	9741	11333	5744	9257	4141	3268	3314	4804	6892	3399	3812	5417	1462
ENSG00000057657	2860	515	4169	728	546	313	2400	1197	913	434	862	363	302	120	67	689	535	416	333	1512	561	707	101	702	148	223	862	157
ENSG00000057663	1073	655	842	406	624	723	344	853	3324	600	688	848	555	543	1014	580	966	413	731	832	686	978	630	779	249	392	999	409
ENSG00000057704	263	321	788	220	268	178	590	260	107	302	410	291	129	255	245	581	2023	203	169	308	190	176	378	209	325	103	121	164
ENSG00000057757	254	250	247	255	201	288	228	308	535	268	291	145	171	307	566	386	481	1271	512	309	287	280	139	553	209	287	554	519
ENSG00000057935	554	992	1020	661	651	1262	509	238	440	671	383	1501	801	748	648	1296	2002	747	834	1136	687	461	1461	529	667	586	425	571
ENSG00000058056	1210	295	803	815	514	2530	296	906	2589	1811	579	1773	976	860	179	665	744	617	1383	717	535	1145	1201	1136	583	736	647	463
ENSG00000058063	1890	1762	3439	3366	2323	3386	2316	2618	4850	4191	1741	1622	2349	1959	1970	2062	3131	1664	2697	2836	1411	3576	1748	5067	608	1065	1909	1759
ENSG00000058085	125	526	344	79	1657	1029	23096	1197	886	61	199	520	20	46	207	258	103	30	827	66	395	186	753	22	105	8	5614	28
ENSG00000058091	675	789	484	795	387	1692	327	544	327	292	597	373	427	316	667	1196	6914	412	1188	882	493	448	401	1499	403	291	315	961
ENSG00000058262	2673	3172	4793	3399	3872	2157	2533	3221	7894	2373	5414	2118	2684	3019	4549	1840	3913	3370	5522	3672	3137	3114	2414	3216	925	3375	3903	5979
ENSG00000058272	7325	5663	7591	3976	4551	12294	6012	6003	12100	28707	6672	38651	26903	7296	9257	8918	7369	3035	5452	12393	16177	8265	34736	5864	38666	4058	13967	6271
ENSG00000058335	4	285	650	21	0	14	11	8	6	0	10	2	4	5295	6	118	31	60	0	611	13	66	5	25	71	4	27	3
ENSG00000058404	1644	5	53	140	1	523	10	1	3	31	1	8	35	158	6	41	36	10	7	5	8	21	152	5	22	38	5	4
ENSG00000058453	535	657	619	446	467	414	737	774	480	417	367	293	623	373	426	341	507	490	386	765	793	624	272	419	1249	660	505	730
ENSG00000058600	572	783	721	477	403	621	436	585	1115	470	602	543	777	410	910	438	963	609	800	427	744	1037	584	310	637	1882	428	239
ENSG00000058668	1977	5588	19704	6115	13106	6074	6570	4325	7649	15879	8273	51210	68583	4462	10196	5545	12363	11854	38097	6413	11224	4905	33960	1916	3453	11169	16688	8456
ENSG00000058673	15653	13893	20756	12468	17193	10097	12780	8281	12932	12655	10617	21810	24180	10393	10751	14167	24444	11445	62621	16577	15167	10267	21152	17376	7935	19747	15144	10801
ENSG00000058729	1028	1357	1421	1055	615	1788	594	870	1635	581	1704	1579	673	1276	3192	1543	2274	1112	1542	1076	1028	1297	1797	1739	708	900	772	347
ENSG00000058799	123	113	148	108	67	63	109	176	205	171	110	128	50	81	174	81	142	201	126	124	85	227	81	180	46	221	107	70
ENSG00000058804	658	342	359	395	133	373	216	356	1212	614	333	278	170	745	453	213	502	426	599	356	450	468	216	537	137	318	554	53
ENSG00000058866	263	15	74	41	31	198	12	27	56	778	11	433	752	8	5	51	4	33	28	34	13	117	1729	22	351	51	37	13
ENSG00000059122	244	533	694	336	391	371	902	244	400	432	287	361	651	118	473	226	618	923	677	500	1244	478	531	271	238	724	340	276
ENSG00000059145	236	326	241	191	73	283	161	133	149	104	88	163	178	143	97	130	300	86	188	181	383	237	314	63	220	170	106	49
ENSG00000059377	319	430	399	573	614	101	449	1385	1660	245	296	205	118	143	204	859	289	270	684	905	192	463	146	736	401	182	476	381
ENSG00000059378	1643	579	909	450	470	462	1397	1786	1729	503	461	583	486	133	263	621	439	619	539	1132	520	1175	399	400	199	224	842	450
ENSG00000059573	751	3550	4364	4246	3321	1203	1500	1933	3748	1077	4205	1513	2200	4019	2054	1627	4203	3329	3035	2940	1110	617	766	2709	356	1943	1927	2417
ENSG00000059588	1689	2131	847	1460	719	1422	705	593	1342	481	597	1406	704	1052	376	636	3558	2005	512	962	450	678	1413	883	383	1304	705	537
ENSG00000059691	352	288	361	285	241	331	267	202	489	341	412	464	219	222	139	181	560	384	478	266	665	201	320	1018	203	538	274	162
ENSG00000059728	51	82	100	72	292	61	644	92	189	37	65	95	137	101	63	111	83	269	135	94	163	187	138	380	264	69	296	167
ENSG00000059758	1270	610	797	498	756	1365	843	678	716	867	602	1177	769	861	1082	930	753	1020	600	982	792	644	2858	723	366	922	744	620
ENSG00000059769	164	116	328	149	382	200	198	218	398	271	103	192	388	168	559	480	229	415	219	375	191	535	192	615	201	235	167	153
ENSG00000059804	4858	1590	839	1404	7743	2892	4212	1113	5819	450	1849	352	398	3343	1437	2733	510	10130	346	10151	2019	1851	1150	4428	564	6668	203	3306
ENSG00000059915	23	54	344	66	12	16	47	9	8	9	3	41	52	215	0	18	82	30	19	25	6	43	283	63	375	25	4	4
ENSG00000060069	1552	802	1506	579	419	1046	1441	969	884	607	1441	831	1251	460	706	476	901	1005	536	1329	727	1214	780	447	1097	1653	985	1172
ENSG00000060138	1943	2329	1340	1437	2543	1872	1824	987	916	826	1138	539	1622	964	1274	2342	1946	1018	1929	1444	2311	3022	719	2715	803	2535	193	435
ENSG00000060140	48	53	17	60	10	10	91	13	0	9	8	7	5	0	2	16	2	5	2	36	35	24	4	3	4	0	8	9
ENSG00000060237	15914	12437	16711	15712	17969	14732	22914	16066	51458	16878	9879	17724	20258	17341	13418	15653	14936	20080	10379	23202	15369	20058	10642	17961	8595	18673	9699	26506
ENSG00000060339	5470	3432	5399	3248	2575	5904	4614	2861	5960	2074	2841	9079	4351	2586	1659	5397	4561	3687	2962	4047	2232	2968	5282	7457	4841	4501	1980	2453
ENSG00000060491	12831	7895	14023	4095	4538	5433	7054	6497	14509	3542	3698	5079	8035	3855	9865	2980	7016	2978	16202	6671	7527	6809	6772	6709	5722	4343	5019	2887
ENSG00000060558	25	38	41	86	38	16	487	78	288	25	172	3	20	9	13	102	47	54	109	177	30	68	5	92	74	9	70	43
ENSG00000060566	2	10	2	0	0	0	8	0	0	0	0	0	0	0	0	3	0	0	4	0	0	14	0	3	43	2	0	0
ENSG00000060642	439	281	262	303	198	236	137	250	293	365	141	204	192	107	445	174	307	118	189	218	462	266	244	241	71	599	207	298
ENSG00000060656	1171	1370	1638	1671	142	1110	476	203	50	83	389	55	34	3355	148	159	2062	710	167	549	433	575	390	1380	163	457	153	176
ENSG00000060688	1047	815	839	709	425	453	640	1439	1592	853	745	639	596	902	1786	725	1252	1006	1092	648	1365	917	590	1508	839	654	1016	1606
ENSG00000060709	14	1318	98	163	0	30	13	0	2	3	10	130	341	11	15	12	213	28	0	0	5	0	763	0	11	78	0	54
ENSG00000060718	1136	2275	52	11947	423	10869	6381	8876	3066	962	6069	0	496	15493	8	4418	428	23941	33	19502	332	2339	4	1077	1024	5166	1831	6
ENSG00000060749	4912	2637	6049	3224	5174	3916	1861	2123	5008	1001	2497	4127	5010	5472	3352	4466	5120	2071	3794	2173	3022	3700	1830	5059	2312	2425	4137	1553
ENSG00000060762	62	201	118	85	288	42	56	228	107	213	251	129	140	151	156	192	235	76	409	280	290	157	224	149	83	316	411	56
ENSG00000060971	479	646	637	465	227	281	628	599	686	263	799	600	420	339	555	443	997	474	1840	742	492	505	603	320	249	661	410	391
ENSG00000060982	108	189	230	447	2212	357	611	3443	1328	219	2468	679	82	242	750	549	140	336	535	3436	125	343	541	2995	298	416	690	542
ENSG00000061273	532	1143	877	403	1362	259	1623	960	1623	598	774	761	1186	279	938	382	585	575	1641	1181	1216	602	913	239	778	345	662	765
ENSG00000061337	141	428	180	389	12	375	370	286	44	10	722	139	272	71	13	688	190	414	17	429	445	116	32	121	22	858	76	13
ENSG00000061455	10	556	157	81	89	40	16	69	1	25	26	112	62	170	11	32	67	17	69	4	208	39	122	82	374	9	195	36
ENSG00000061492	0	0	0	0	0	2	0	0	0	0	0	0	0	0	0	3	0	2	0	0	1	5	4	0	14	0	0	0
ENSG00000061656	39	108	70	91	26	30	56	19	41	11	9	66	3	20	44	15	63	39	15	204	68	81	27	101	34	156	13	35
ENSG00000061676	4554	3492	4717	3488	5189	4733	2717	4436	4671	8453	3552	3504	2541	3401	4398	3608	5758	3106	3422	4088	3694	4770	6394	2883	1530	3867	2910	4509
ENSG00000061794	797	621	813	395	797	568	187	336	697	319	334	886	562	1036	1082	814	1528	755	656	301	291	521	843	603	296	567	750	280
ENSG00000061918	571	883	2246	1056	1204	1622	945	1450	757	418	1381	1003	477	1439	2440	1729	572	564	407	1991	1487	352	1960	2749	393	359	1384	1041
ENSG00000061936	4387	3352	4022	1971	1494	5976	3432	1744	3886	1352	2850	4378	3406	1925	2741	3604	3700	3866	2560	6809	2297	2812	2854	2526	1807	3117	1431	2590
ENSG00000061938	508	588	593	731	146	767	1927	729	1364	506	427	152	912	241	142	215	275	387	175	785	609	686	527	361	625	1168	261	302
ENSG00000061987	4298	8453	7718	4532	5918	5836	3250	4945	8510	4943	3382	7015	3965	8477	6007	4850	6942	6084	4611	7849	3312	3511	5486	8311	2018	5174	3256	5034
ENSG00000062038	1417	1149	3035	3291	0	3268	27122	96	3	135	39	4195	1205	58	148	110	2181	2639	0	152	3022	486	899	103	475	6523	696	1979
ENSG00000062096	2	0	12	0	20	0	19	37	2	0	0	0	57	0	68	4	0	0	2	14	37	35	89	1	17	0	0	0
ENSG00000062194	2588	2475	3024	1604	3242	3652	1368	1582	2568	1312	1685	3181	2167	2293	2862	3822	4501	1723	3432	2060	1121	3618	2675	3710	1466	2208	1555	743
ENSG00000062282	98	195	44	31	50	4	100	13	46	3	51	53	84	1	28	8	162	173	60	18	80	21	19	11	64	37	6	2
ENSG00000062370	1317	813	768	731	574	1567	354	846	300	619	465	904	660	1580	1120	657	1517	732	1196	564	1058	1062	992	1044	603	752	592	623
ENSG00000062485	4231	3747	5252	2962	3516	2565	3037	3534	8983	3795	5726	5150	4242	1919	5346	2886	3622	5985	3844	4632	3185	3155	8217	2687	3086	4579	3416	1515
ENSG00000062524	20	49	159	38	0	17	4	10	4	13	1	1	0	150	1	9	21	12	6	12	12	57	4	19	78	2	6	11
ENSG00000062582	27	45	101	52	94	39	21	149	70	91	196	38	29	43	233	50	108	38	158	56	47	26	93	28	29	48	69	39
ENSG00000062598	1929	720	986	645	1836	809	672	1018	871	720	476	1257	929	701	1778	737	1578	681	1740	1338	983	599	948	550	368	573	932	929
ENSG00000062650	3904	3760	5426	3098	5845	5154	2678	2858	6704	2569	3425	2732	3177	3960	1847	5740	5278	3374	4060	4187	1802	3452	4004	3762	1215	3290	2172	2687
ENSG00000062716	2621	4250	6157	3334	5131	5826	4491	4996	8075	2632	7857	8415	3088	2747	4951	9728	3746	5277	3800	6934	4357	4433	7816	15116	397	3427	4892	3764
ENSG00000062725	2796	1066	1212	941	2201	2153	431	883	1159	1127	714	2071	746	1229	877	3456	1984	831	2218	919	982	949	1066	1200	145	869	1271	920
ENSG00000062822	311	106	211	197	76	91	184	293	394	91	261	89	144	183	180	64	170	311	289	126	315	283	116	129	274	267	168	145
ENSG00000063015	21	40	88	19	50	16	30	17	17	29	2	47	60	11	8	4	59	8	26	31	101	56	112	18	84	8	10	75
ENSG00000063046	6969	11628	17660	6691	10633	6631	5714	3423	7782	3812	9740	8053	7344	9939	6623	10529	27904	5600	7839	9262	5232	5186	9794	6492	12583	9939	5716	2535
ENSG00000063127	323	54	157	90	55	266	98	7	30	91	20	176	175	182	34	118	138	94	20	294	365	122	264	146	143	236	16	61
ENSG00000063169	452	123	217	172	72	210	357	187	107	104	96	73	285	105	172	95	160	295	170	101	447	231	90	151	780	269	88	226
ENSG00000063176	197	180	166	111	98	53	241	202	148	101	177	86	399	138	276	66	382	227	310	107	457	280	174	107	579	274	101	193
ENSG00000063177	6771	27193	31696	15869	18676	9132	7881	8962	12469	6760	25713	4028	8310	48143	12774	14825	50122	13683	20128	10728	14343	10096	6766	5951	14500	10242	8583	2496
ENSG00000063180	302	434	800	808	29	126	68	27	21	135	8	155	129	96	152	238	2836	96	14	55	221	44	223	8	66	152	25	39
ENSG00000063241	111	96	192	204	118	58	133	130	426	141	589	61	136	136	442	91	236	213	235	84	374	86	80	72	181	264	150	114
ENSG00000063244	847	453	882	564	357	526	718	779	1161	285	937	462	889	435	1344	451	1172	777	981	758	1303	834	375	651	1139	968	577	483
ENSG00000063245	1479	1149	3038	1606	820	1836	1807	1624	2988	507	7086	384	979	1245	2546	764	2978	1604	2904	1916	1402	1417	507	835	1722	2223	1265	1683
ENSG00000063322	220	271	373	233	593	267	125	398	1661	287	387	133	384	194	1333	408	769	258	986	227	372	396	227	152	83	382	284	163
ENSG00000063438	1030	30	207	26	0	147	135	12	9	14	17	6	8	6	92	21	111	131	6	109	11	19	38	81	7	87	10	24
ENSG00000063515	0	0	5	0	0	0	0	0	0	0	0	0	0	2	0	1	0	0	0	0	0	0	0	0	0	0	0	0
ENSG00000063587	245	147	565	273	106	405	193	213	246	201	297	318	334	144	394	242	242	709	368	314	424	376	498	426	187	308	359	751
ENSG00000063601	276	449	497	428	134	428	301	279	484	296	164	448	253	223	449	304	606	319	509	239	946	811	570	404	179	340	295	240
ENSG00000063660	361	1225	2071	2116	109	452	959	464	1364	1572	1457	169	527	1110	779	849	3013	1466	327	14726	996	732	500	1577	250	492	246	1737
ENSG00000063761	105	127	108	118	130	55	101	135	197	99	75	113	142	77	141	65	158	109	167	179	128	125	70	121	62	69	40	130
ENSG00000063854	220	288	282	240	126	199	139	366	287	540	310	352	371	157	497	270	295	302	394	197	473	526	447	76	188	301	299	56
ENSG00000063978	511	483	1286	535	776	750	518	1079	896	544	1050	321	701	366	1098	1000	1084	1369	1288	1305	935	814	658	886	424	1101	637	369
ENSG00000064012	681	1153	809	980	1148	473	919	599	880	564	523	1229	956	572	348	990	1793	478	477	1125	1041	1108	596	681	976	632	480	657
ENSG00000064042	304	6062	1001	2361	3464	626	1119	628	255	2760	656	875	2153	2021	812	5269	3280	556	4447	1237	744	3118	3349	125	5424	2191	1358	154
ENSG00000064102	1745	1790	1192	1059	780	1151	1169	1189	1851	1879	1344	3332	2990	1448	1711	1930	1753	1147	605	1829	1425	1245	4744	2444	2354	1690	1683	714
ENSG00000064115	2793	3394	1091	1468	1870	1541	983	1752	1659	1162	857	2168	1926	1413	1933	1615	2203	2137	1491	2854	1376	726	1875	674	225	1965	1671	276
ENSG00000064195	132	44	132	100	26	97	55	0	13	7	2	13	0	503	131	13	281	53	69	4	27	7	2	2	72	6	0	19
ENSG00000064199	67	20	99	68	58	44	22	16	109	37	44	56	44	48	27	70	42	48	37	94	20	27	26	22	34	52	23	13
ENSG00000064201	17	21	26	8	3	1	37	7	10	2	4	16	7	5	20	11	9	0	12	8	21	14	28	4	34	28	2	7
ENSG00000064205	14	69	9	8	1049	10	120	19	532	16	4	3	20	0	387	30	4	1179	2	1	18	154	6	12	23	63	72	621
ENSG00000064218	6	36	0	0	38	0	50	26	12	8	7	149	58	2	156	4	2	0	18	310	0	14	211	0	14	2	6	12
ENSG00000064225	84	172	73	138	176	44	260	517	212	225	229	514	61	121	160	282	147	230	193	263	110	381	45	210	14	240	137	259
ENSG00000064270	16	22	47	123	0	28	732	8	1	21	7	3	7	33	3	13	26	4	9	17	12	9	4	9	22	28	2	13
ENSG00000064300	53	656	426	204	83	0	17	4	18	4	192	9	190	2535	479	2854	3147	2640	5	11	72	12	3	2	10	144	50	4
ENSG00000064309	1198	5175	1628	12474	1378	1543	199	352	311	575	343	11369	4038	364	1194	1066	18802	2324	5312	2968	1285	303	10403	874	853	1028	689	807
ENSG00000064313	2576	2636	2942	2474	2245	2371	2000	2793	4570	1543	1672	3180	2156	2828	2119	2343	3678	5941	1331	3186	2970	1466	2707	5218	1847	2655	2420	1741
ENSG00000064393	13397	2313	2621	2120	2414	3051	3271	1964	5873	1048	5520	4382	1718	2584	882	1996	3729	2353	5885	4522	2634	1110	4286	3534	2517	3475	1189	2028
ENSG00000064419	1494	1233	1606	1248	1629	700	978	2045	2597	1360	1352	1637	965	1275	1442	1103	2503	1993	2273	1799	1113	643	1508	1388	888	1828	1619	1122
ENSG00000064489	0	0	0	0	0	0	0	0	0	0	0	0	0	0	0	0	0	0	0	0	0	0	0	0	0	0	0	0
ENSG00000064490	758	816	841	659	431	432	404	1066	512	334	1017	545	673	423	1157	380	1737	557	872	483	627	663	731	642	946	883	671	377
ENSG00000064545	197	228	149	229	56	117	110	312	187	96	196	294	327	135	340	74	221	184	136	120	295	168	420	177	129	333	244	110
ENSG00000064547	368	61	120	133	12	192	128	45	67	38	32	38	55	120	10	26	19	46	14	166	73	29	38	78	27	174	35	58
ENSG00000064601	3470	3502	5921	3963	6563	1417	4660	5708	10059	3689	8455	2373	3374	1759	8244	2935	4620	7545	7117	11900	3784	4303	2011	2991	3379	7403	5629	8351
ENSG00000064607	6535	3749	4298	2921	2985	4047	3741	5871	5411	2362	2502	8054	7655	4010	3066	2554	3512	7575	4839	2728	5394	4805	7032	5390	3755	6001	2762	4249
ENSG00000064651	1024	2459	1560	3486	734	834	763	1392	1243	1439	1223	1416	430	1526	719	1601	1449	1557	1596	696	1117	1187	1973	1525	338	1152	1240	369
ENSG00000064652	34	103	106	138	112	63	69	74	146	100	88	68	74	38	97	153	209	189	192	68	135	114	263	94	68	73	97	42
ENSG00000064655	31	340	136	119	44	107	61	538	116	11	647	532	293	75	252	265	138	41	1077	94	1507	88	251	500	892	34	29	88
ENSG00000064666	288	1748	2438	1302	567	1552	1923	1125	1203	275	2243	880	1317	45	1945	737	2877	1080	1571	784	2779	1183	1530	552	1079	114	2213	614
ENSG00000064687	256	603	299	635	355	927	558	278	768	114	95	256	211	20	248	128	220	1008	68	191	470	407	103	63	215	568	131	218
ENSG00000064692	611	2365	9603	310	284	332	411	42	35	47	85	1427	464	1283	3507	951	1166	53	681	74	170	98	46	678	462	31	261	1515
ENSG00000064703	2041	1024	1943	1332	905	1364	760	1564	2003	1281	1074	1443	1110	955	1328	1392	1907	1349	1633	1250	1046	1494	1002	3157	691	1266	1857	325
ENSG00000064726	1915	1502	2114	1305	2358	962	667	997	1760	1380	1296	1059	805	2018	2458	1437	2817	1774	2466	1534	732	1911	1358	2043	562	1845	1975	423
ENSG00000064763	87	193	236	184	264	105	106	232	137	157	296	171	606	358	589	265	150	143	300	270	120	196	364	141	45	253	375	123
ENSG00000064787	5	90	30	22	34	4	26	5	3	0	23	0	0	29	598	844	2	11	417	12	11	26	10	108	281	142	230	5
ENSG00000064835	4	1	8	0	0	0	7	2	3	7	0	1	0	0	0	6	1	0	2	0	4	17	1	6	7	3	0	6
ENSG00000064886	13	2749	40	27	92	7	158	88	14	51	3	103	42	3	2	57	5	25	6	13	201	179	17	88	50	1	71	4
ENSG00000064932	346	478	1002	598	451	1006	1724	630	1682	226	1180	237	586	223	549	360	502	975	242	899	948	605	403	468	524	1298	382	426
ENSG00000064933	3372	2066	2027	1705	2618	2004	1057	834	1930	2049	664	5147	3070	1938	1612	1935	4540	1589	1330	1912	2152	2280	2758	2820	1303	2129	1007	1521
ENSG00000064961	594	1023	1617	1229	594	808	1093	590	3917	2361	1659	764	2725	368	1666	559	2279	5529	756	1268	3161	1607	1088	1192	3708	2283	1507	762
ENSG00000064989	326	1678	708	1241	571	305	524	806	604	1247	1536	256	265	1332	1436	1053	740	377	69	681	784	593	200	153	126	104	534	59
ENSG00000064995	1090	912	1054	602	511	1299	520	1844	1073	337	863	831	730	777	925	725	1158	1408	1419	774	1121	915	846	1136	383	357	838	391
ENSG00000064999	2664	715	897	507	408	1120	802	745	1104	469	526	530	1467	400	551	714	543	1323	877	1008	869	974	826	652	446	663	656	627
ENSG00000065000	2133	2237	3597	1948	1418	4116	3344	1954	4501	1066	4550	2744	3234	2252	3189	4070	3539	3596	1554	5214	3990	2123	3547	1573	4983	5602	1388	2110
ENSG00000065029	1164	1129	1077	615	568	944	590	1173	1369	482	698	719	1316	437	505	516	1102	1212	770	656	1103	1136	886	774	501	796	676	446
ENSG00000065054	239	613	563	864	212	288	543	417	306	196	909	81	224	114	1093	311	924	319	189	1119	362	215	94	45	341	538	143	63
ENSG00000065057	95	111	97	105	76	68	62	109	79	106	92	131	126	32	265	63	109	119	97	135	129	68	151	37	62	132	128	11
ENSG00000065060	1339	720	904	594	307	677	479	1490	1607	472	397	1129	777	483	497	444	590	1531	962	744	1210	1806	665	1707	310	750	657	405
ENSG00000065135	1159	1040	1763	1254	1695	1379	1076	2105	1912	1099	2030	544	386	880	1550	980	2408	729	2035	1466	977	1252	471	2110	477	947	2161	368
ENSG00000065150	3501	2811	4652	2413	5679	3004	2127	2946	11085	9650	6809	6303	3655	4585	2988	4544	10441	3510	13325	1967	1622	3953	2508	21588	1179	10704	6259	1566
ENSG00000065154	1147	4207	4779	2389	3479	1285	938	1736	4013	2348	4931	2539	1539	2223	4750	3014	5996	2876	7942	2847	1222	864	2847	2213	695	2104	2101	2578
ENSG00000065183	831	873	1882	923	842	978	431	996	2465	699	1747	710	964	1161	1284	1105	2220	1208	1161	1777	657	867	502	2490	528	1485	1168	295
ENSG00000065243	3077	2305	2923	2027	4484	2829	1639	2501	2808	2166	1076	2053	1246	2145	1309	2250	3839	1383	2576	2234	2234	3845	1747	3833	1553	1810	3153	906
ENSG00000065268	153	117	126	101	48	65	75	125	169	40	272	67	107	101	199	45	262	80	65	43	125	79	138	55	79	97	75	54
ENSG00000065308	394	263	549	617	494	244	407	943	1409	297	841	434	998	254	837	463	289	726	478	563	702	807	457	454	159	469	1121	1258
ENSG00000065320	57	357	329	1175	71	78	82	2	4	69	17	85	110	1732	38	61	13805	52	376	28	35	62	226	62	247	17	254	162
ENSG00000065325	6	0	6	4	11	3	2	0	1	0	3	0	0	0	2	5	2	0	4	4	4	52	1	0	28	2	0	3
ENSG00000065328	555	104	500	258	4	150	178	293	727	325	539	517	301	333	193	101	93	440	388	93	230	370	75	769	668	255	250	148
ENSG00000065357	559	2591	2304	992	1292	615	3177	1521	1220	497	497	1319	1595	148	276	732	1397	682	540	1103	1158	1194	889	1098	608	617	669	1155
ENSG00000065361	4086	2912	1374	1141	0	2052	1936	29	32	6	13	45	75	202	11	1409	793	15367	308	49	146	66	87	36	474	6010	29	9
ENSG00000065371	81	325	11	6	8	22	15	1	2	42	0	0	43	2	0	232	7	120	1	5	20	45	94	11	47	502	4	6
ENSG00000065413	299	973	936	616	894	309	522	1505	789	914	497	584	575	932	460	1652	420	752	480	1481	545	890	854	440	324	821	534	831
ENSG00000065427	3380	2803	3705	2691	2408	2591	2219	2208	6618	1938	4313	1864	1166	2705	3870	2526	4948	2734	4445	2114	2491	1915	1804	2651	2724	2884	2170	979
ENSG00000065457	902	521	954	612	515	676	559	588	1817	626	891	498	358	624	763	679	668	649	1328	1096	622	610	227	534	326	1032	476	533
ENSG00000065485	133	380	727	519	197	192	312	290	699	420	642	183	528	396	488	591	963	326	638	483	1603	339	140	459	496	171	557	288
ENSG00000065491	213	160	290	154	227	187	195	391	295	103	171	176	233	155	225	122	246	403	306	148	212	434	149	257	56	220	198	170
ENSG00000065518	950	2426	3834	2302	5208	2389	992	3992	3235	4536	2939	1474	3308	1857	4679	2027	4623	1909	5055	1921	1915	3625	4185	1051	2595	2019	3281	1228
ENSG00000065526	5838	5000	7601	4733	3610	5195	7313	6128	10651	3585	3566	4431	5716	6342	5573	6593	6013	6897	12589	8498	9007	7578	3677	6685	6660	6665	5489	5366
ENSG00000065534	3551	5242	24835	4440	4615	6453	8010	16205	4625	70969	5835	120023	138617	4105	2072	3097	2362	1374	4028	1957	43881	26346	156384	959	92865	1275	87250	11532
ENSG00000065548	1399	1322	2322	1295	1730	1504	914	954	1899	1169	1435	1827	650	1052	1536	1722	2231	1126	1059	1932	837	1492	1659	2023	1939	1733	856	572
ENSG00000065559	600	614	752	425	992	618	294	254	358	2828	341	667	352	873	416	489	1980	302	883	519	289	751	751	954	173	287	651	408
ENSG00000065600	440	151	508	250	35	294	126	240	370	163	318	273	445	207	99	197	130	562	186	396	140	165	234	151	34	395	236	70
ENSG00000065609	0	13	332	0	0	8	0	0	0	0	0	0	8	32	0	33	74	10	73	0	75	11	332	17	39	2	3	41
ENSG00000065613	3018	2755	5142	3222	6952	5447	4714	2211	4486	3138	2775	2590	3978	2640	2703	6876	6208	1862	3539	5742	1381	5729	2639	5165	1477	2997	1715	1985
ENSG00000065615	139	187	270	205	623	145	179	446	522	367	103	239	130	125	142	323	146	265	324	161	245	519	128	565	149	222	488	270
ENSG00000065618	30	1903	944	53	743	56	16324	24	41	90	44	12	23	19	5	74	26	45	16	49	79	409	12	16	67	15	31	22
ENSG00000065621	251	144	448	224	12	215	127	4	21	4	43	230	8	6	7	24	33	19	19	46	7	96	29	101	11	372	2	9
ENSG00000065665	1294	284	579	367	215	680	279	404	385	523	781	1103	488	258	236	258	402	436	526	335	433	623	718	548	184	347	215	3096
ENSG00000065675	378	88	210	255	2	852	149	142	52	4	18	5	3	48	52	327	44	134	27	450	86	98	133	50	371	648	65	12
ENSG00000065717	1263	1002	549	187	131	1772	229	95	38	781	156	492	981	165	76	674	743	223	98	71	1187	104	824	15	469	40	235	151
ENSG00000065802	415	296	407	365	113	610	295	180	350	356	592	367	295	277	169	314	652	284	326	809	371	256	394	369	136	373	262	170
ENSG00000065809	425	364	1132	392	526	381	666	581	327	815	307	1522	849	278	794	648	269	569	1328	515	372	925	457	553	357	370	296	145
ENSG00000065833	107	251	586	647	381	44	322	431	896	284	370	517	251	114	236	653	562	64	485	436	272	466	795	694	349	218	212	300
ENSG00000065882	1077	1191	3218	1366	1106	1477	1522	2091	1710	3886	3812	10554	7399	857	1528	1258	1092	1432	2815	2568	5545	3610	7904	2513	3442	1217	2890	1156
ENSG00000065883	2475	2466	4045	1770	1707	3196	2080	2173	3001	2257	1598	2841	2668	3179	3951	3413	6380	3462	1442	4405	1862	2061	2767	4578	1467	3926	2320	3132
ENSG00000065911	689	401	744	704	1314	556	335	641	3768	704	1146	676	647	319	1062	390	576	1383	2258	741	1192	1635	6310	1438	541	662	490	568
ENSG00000065923	132	303	252	361	39	331	239	279	939	253	384	176	101	62	381	294	89	255	95	350	58	230	383	311	102	33	86	76
ENSG00000065970	671	432	844	380	307	533	398	514	451	301	658	430	1131	432	540	537	1456	549	528	664	684	737	550	365	200	462	610	600
ENSG00000065978	3827	4819	8161	6314	3296	4357	5742	4360	14609	3852	16207	3066	3485	7140	11250	11884	11408	11549	10472	13978	5978	9198	2474	10492	26574	7631	8467	1161
ENSG00000065989	212	1138	1739	778	329	111	687	336	420	75	286	331	2066	575	581	315	1521	325	388	405	517	1695	346	780	225	645	1118	842
ENSG00000066027	234	278	362	271	385	203	272	204	321	574	200	210	530	133	243	353	385	307	255	352	253	266	776	229	118	388	270	160
ENSG00000066032	7	38	2	1	0	2	36	3	0	0	3	14	0	17	2	22	2	134	0	7	18	8	0	17	186	1008	0	0
ENSG00000066044	1695	924	1508	956	492	1897	584	1080	1324	1122	1402	976	1313	1032	1619	976	1477	1288	2114	1055	1554	1482	1278	892	799	1806	1439	558
ENSG00000066056	215	317	685	795	439	75	1400	1137	369	409	2696	160	354	102	404	245	684	222	168	500	567	292	155	48	89	65	213	62
ENSG00000066084	1067	1597	2977	1310	1637	2004	3353	1669	2910	1175	1812	1412	873	1170	1530	1382	2104	3764	1568	1816	779	1935	1211	1147	977	5555	1647	1937
ENSG00000066117	537	327	688	359	485	479	507	487	871	275	485	402	439	304	611	424	507	935	631	656	304	633	307	479	292	859	454	396
ENSG00000066135	2902	2316	2661	1452	1221	2574	1511	2370	2650	957	1629	986	846	1502	1919	1272	3807	3465	1901	2281	1922	1746	846	2662	1607	1636	1242	981
ENSG00000066136	728	1108	735	614	252	802	499	714	1002	567	746	416	737	439	887	494	1809	910	1252	835	832	1013	602	436	797	643	831	423
ENSG00000066185	84	81	11	20	20	31	9	4	14	8	8	32	28	13	12	16	156	11	29	21	23	14	83	15	27	52	52	0
ENSG00000066230	33	899	656	701	2	28	161	20	4	30	15	6	29	141	55	73	154	2651	11	40	21	28	20	42	19	76	1	6
ENSG00000066248	12	13	251	40	32	38	50	116	517	34	14	133	45	88	2	51	607	31	39	9	39	44	145	4	22	34	40	8
ENSG00000066279	19313	1267	12031	10188	425	4655	3782	7326	24491	26636	11220	11176	32028	14963	4963	1705	1541	11617	13174	4256	35244	10706	6642	14907	8939	5834	27193	7838
ENSG00000066294	210	268	266	569	290	95	433	797	1248	224	948	68	104	123	167	1096	119	324	243	1201	112	164	68	551	191	110	817	153
ENSG00000066322	501	1052	720	1084	846	359	1478	2059	2932	1759	2720	504	844	382	2872	565	948	1151	1872	1247	1238	818	401	810	473	1176	1376	514
ENSG00000066336	132	258	223	380	221	38	657	694	1145	113	684	68	186	88	90	418	106	302	338	645	232	311	161	362	1100	137	449	218
ENSG00000066379	224	363	699	261	348	135	229	754	599	224	450	320	137	216	583	277	1051	354	614	123	411	599	183	699	99	224	358	162
ENSG00000066382	9	415	246	119	44	129	0	266	52	275	23	829	70	204	7	119	41	28	32	74	80	140	599	0	48	100	41	13
ENSG00000066405	1180	29	33	111	8	178	30	31	20	109	20	91	73	45	8	18	14	6	18	92	70	89	50	50	41	78	26	9
ENSG00000066422	1349	1736	2209	1410	2499	2473	1035	1020	3056	1764	1650	1185	1475	1842	1664	3056	4177	875	2510	3228	1276	1861	2128	2073	1075	1170	1296	964
ENSG00000066427	996	1950	1148	1132	1370	1153	808	936	940	718	744	445	749	908	451	1169	1679	533	1420	1399	1237	736	725	1542	460	528	403	261
ENSG00000066455	1495	2042	3447	1844	3430	2202	1605	1780	3696	2346	2885	1595	2550	2550	2741	3916	3533	1843	3597	3556	1994	3554	1047	8313	1168	1340	1517	2305
ENSG00000066468	251	3835	1180	4164	0	1557	664	1532	4	985	822	3915	846	10327	473	1294	6634	138	988	6	1875	507	2062	823	2696	7	2728	4073
ENSG00000066557	582	495	626	347	738	490	280	673	788	601	255	477	179	307	459	408	835	287	677	398	523	486	434	1034	191	227	670	164
ENSG00000066583	160	376	8859	344	124	222	70	597	254	1785	184	8274	3142	352	360	393	583	299	558	177	1221	650	7127	383	122	127	310	89
ENSG00000066629	455	428	887	418	1152	181	299	756	872	974	686	224	861	207	500	559	366	230	1097	771	603	295	533	549	408	87	1346	1494
ENSG00000066651	1119	560	876	463	489	1093	216	635	265	324	251	1230	392	352	323	442	816	397	242	597	473	725	831	939	295	491	463	193
ENSG00000066654	966	1609	1197	924	847	1623	747	612	991	923	661	2420	1000	1470	1462	1483	1624	692	1058	950	2769	2239	2617	1161	1116	980	1107	607
ENSG00000066697	300	308	1870	383	955	528	608	438	1004	494	976	567	1041	333	1041	1833	481	1511	696	1917	501	1243	589	891	242	413	1071	850
ENSG00000066735	1277	356	724	601	32	597	314	101	49	73	228	14	42	790	10	46	1480	127	24	157	213	207	20	4	1046	6	91	130
ENSG00000066739	2052	2492	2831	1596	4000	1999	1548	1954	2436	2830	1479	2385	2621	1793	2053	1989	3284	2032	2762	2171	2473	2924	3677	6065	532	1030	958	1609
ENSG00000066777	4072	5076	4974	3369	3151	5801	3471	2310	6329	2156	2988	6051	3318	2933	2737	6173	4867	5355	4297	8430	2476	3658	4630	9161	2511	6248	2956	2861
ENSG00000066813	0	1	0	0	0	4	0	0	0	2	5	0	0	0	1	6	0	8	0	1	1	24	11	2	36	0	0	0
ENSG00000066827	315	427	367	215	201	281	257	514	653	284	314	378	363	313	277	366	454	719	254	560	378	195	664	385	397	315	236	201
ENSG00000066855	232	289	489	200	419	247	376	288	958	165	305	365	521	118	319	306	180	825	637	285	390	576	314	873	367	501	513	693
ENSG00000066923	123	162	103	460	20	242	47	69	148	54	55	202	91	78	298	157	166	1429	103	323	134	88	104	131	115	213	86	360
ENSG00000066926	436	528	397	693	333	356	219	819	647	360	409	970	883	321	368	449	832	434	543	336	318	579	950	469	176	483	660	362
ENSG00000066933	3285	3468	3795	2884	2944	4587	3023	2361	4319	6290	1661	3237	2692	4368	4337	4856	5677	2051	3935	3593	3031	2781	4333	3729	5055	3196	2649	1817
ENSG00000067048	5804	10835	7	27	78	8588	4246	0	9519	0	5475	0	0	19	373	8123	14162	18098	0	2	0	0	2	33595	0	2834	0	0
ENSG00000067057	352	648	2929	1436	39	581	2172	1539	2428	3376	1580	2286	2154	1249	277	317	339	1738	912	1736	1880	1816	3551	1231	393	2886	2273	675
ENSG00000067064	516	695	649	656	535	785	256	679	1733	492	286	723	374	840	422	911	759	1345	1754	288	396	863	764	1194	152	839	672	386
ENSG00000067066	545	1054	1893	1228	3282	412	1420	1367	2122	1053	984	1287	769	716	1236	4229	2459	996	1052	3031	1161	2234	1135	924	686	2056	936	587
ENSG00000067082	11122	12583	6982	4840	14495	19415	14384	15423	14729	6032	11742	5953	7310	3530	9325	14047	5684	13947	18347	6959	6133	7033	7394	8925	2402	11769	10657	6451
ENSG00000067113	368	730	2266	471	2442	383	220	436	379	1470	455	1265	1243	1618	5236	1129	745	908	1313	483	947	1428	1099	323	197	299	1460	376
ENSG00000067141	12175	4996	2397	4731	2632	17268	985	1020	697	2289	2727	1730	1278	2735	7038	3330	5073	1817	5720	5122	3525	3094	4236	2726	812	3991	972	2759
ENSG00000067167	1723	4194	3947	2975	5642	1804	1373	2584	5065	1667	1924	2180	2134	2974	2995	5524	4138	7108	5743	2045	1778	2040	1771	3384	459	1811	4578	1757
ENSG00000067177	6649	690	791	585	73	10819	335	840	68	2233	63	1300	558	78	33	425	328	977	874	841	1259	2746	1045	106	587	455	207	318
ENSG00000067182	1224	1759	3433	2193	3507	1055	2731	2923	4913	1005	2771	1921	2731	1221	2847	2174	2504	2794	2349	3653	2955	1964	3126	1522	1082	962	1774	2158
ENSG00000067191	221	182	168	259	44	140	179	192	88	106	47	337	269	104	89	117	287	71	94	313	306	159	155	85	110	414	60	417
ENSG00000067208	933	1415	1997	1581	2702	1788	1247	1716	2107	1334	1362	1252	570	1352	2140	2799	4901	1066	2726	4032	1127	1019	1178	1247	777	1329	1472	684
ENSG00000067221	57	88	52	60	69	29	95	210	275	135	155	27	74	53	302	48	101	34	137	95	179	84	84	72	40	193	61	22
ENSG00000067225	22186	18468	22195	20175	13957	23604	38924	38465	134369	30498	76725	8935	12196	47214	50758	29049	12146	59509	23232	74526	29214	26353	15160	25403	27800	33872	25325	10983
ENSG00000067248	1771	2390	2665	1772	3158	1786	1483	1160	3178	1026	1571	3544	2397	1859	3424	2735	3995	1589	3714	1306	732	2655	2856	3069	1664	1544	1635	778
ENSG00000067334	3413	2983	4289	2691	4757	3866	2326	3248	5772	3591	3684	3017	1463	3001	4374	4869	6028	1827	5008	4608	3445	4071	2766	7089	4691	3331	4013	759
ENSG00000067365	412	365	516	182	204	567	329	330	554	449	216	403	478	183	396	180	367	506	291	596	611	465	351	264	159	243	252	353
ENSG00000067369	9851	8630	9823	6146	2918	11239	3525	5956	5507	6651	4770	5922	6931	13204	7648	6343	10396	5316	7065	6404	5712	1909	6653	7401	4654	5266	6052	3264
ENSG00000067445	1910	2338	2693	1805	350	1831	592	2348	104	156	315	1728	1238	3452	2000	1497	3732	1631	2429	2014	4291	650	1532	2783	650	2158	918	2529
ENSG00000067533	1054	452	831	613	451	649	388	388	774	490	555	895	560	418	821	772	905	626	648	668	452	746	940	561	489	1661	496	176
ENSG00000067560	2726	3093	4215	3772	5000	2720	3874	3823	7201	1879	6837	4395	3342	3467	3333	7379	7648	3239	8002	5287	3417	7724	2538	3522	2692	3069	5161	2783
ENSG00000067596	2180	1506	2474	1325	2023	1066	1514	1802	2744	1523	1781	2650	2542	1296	1526	975	2588	1246	2471	2243	1588	2296	1275	1755	1848	3112	1609	1780
ENSG00000067606	128	78	289	127	0	279	115	18	7	6	6	1	18	21	25	28	235	256	0	250	12	90	13	7	33	32	3	60
ENSG00000067646	3497	5431	6	2	240	4815	2329	0	9536	0	5610	0	0	32	273	7169	12454	5812	0	2	0	0	2	10895	0	2104	0	2
ENSG00000067704	2647	1273	2376	2101	2306	1271	1282	1060	2310	3054	1480	3040	2763	1293	1055	1420	3395	3041	1195	1435	1536	1659	3278	1490	390	5856	1856	1583
ENSG00000067715	457	29	914	9	41	46	7	33	216	722	64	14	604	1634	24	248	10	48	37	188	169	103	5	67	11	72	14	179
ENSG00000067798	268	1609	2946	483	3062	296	685	755	1250	313	1538	312	141	5823	2625	863	52	2550	2603	1813	310	882	54	788	123	358	233	1536
ENSG00000067829	455	1084	1133	944	145	674	615	658	1089	391	1983	492	572	546	1903	1028	2374	1608	1262	1136	1513	1044	830	571	1027	717	887	382
ENSG00000067836	126	189	191	297	77	130	116	108	148	164	174	318	178	58	255	117	413	182	163	158	419	61	378	85	547	106	122	70
ENSG00000067840	2148	496	412	401	50	1892	16	3	3	66	6	110	15	174	18	88	570	222	129	9	980	46	32	24	41	32	11	42
ENSG00000067842	1	25	656	297	0	31	5	0	0	4	1	0	54	16	0	2	242	2	2	122	15	55	115	20	69	2	1	649
ENSG00000067900	5123	3853	5442	3810	3857	9002	3825	3532	5786	11659	2652	5578	6177	2554	1959	8634	5507	1329	4790	5005	4044	7115	5968	6881	6881	2491	5191	2907
ENSG00000067955	611	417	823	672	548	503	566	1112	1757	283	811	223	385	940	659	864	920	898	1371	505	238	616	162	794	183	1053	623	535
ENSG00000067992	43	198	158	115	150	41	60	408	77	1033	31	244	369	169	166	75	390	371	106	96	244	368	393	313	82	123	160	126
ENSG00000068001	803	758	1495	2069	512	906	794	1007	1002	445	5048	324	439	382	645	815	2138	666	485	1302	650	361	644	335	77	479	506	289
ENSG00000068024	413	434	603	522	284	492	782	215	405	1006	253	1425	433	385	168	593	987	1146	1439	1361	1011	313	2046	398	1158	1800	332	196
ENSG00000068028	150	140	113	164	93	68	179	433	231	107	320	102	86	108	170	110	137	124	311	198	243	195	83	257	72	324	216	78
ENSG00000068078	37	195	861	1325	9	12	477	8	4	8	11	1	7	667	10	7	1540	40	41	14	109	73	5	43	33	37	58	9
ENSG00000068079	312	262	623	199	234	148	219	774	984	406	288	655	180	73	401	335	370	208	445	409	395	1097	282	171	214	703	721	322
ENSG00000068097	1056	593	631	579	484	601	285	780	510	578	272	1175	744	638	588	1270	855	360	805	568	715	699	831	742	186	726	509	476
ENSG00000068120	418	582	716	470	596	432	618	510	1666	355	945	515	645	270	918	306	782	735	678	1218	703	611	274	517	273	1164	570	421
ENSG00000068137	488	268	150	336	49	200	305	205	321	290	130	328	483	177	215	112	590	136	189	586	783	317	439	69	246	139	266	98
ENSG00000068305	3302	2560	5371	2993	2572	4500	2189	2658	3812	5479	2094	3011	4719	1355	3671	5555	4475	1665	2664	10138	1758	6465	4966	2963	1489	1966	2310	1478
ENSG00000068308	934	874	1072	661	859	923	1142	1021	921	921	939	478	1302	856	1720	933	1698	895	1302	1157	1665	896	759	1341	925	1185	831	652
ENSG00000068323	289	408	767	464	365	328	652	469	1096	679	1045	336	380	258	1108	704	708	441	1087	1081	1425	544	424	522	245	258	521	338
ENSG00000068354	276	369	636	260	389	237	285	583	733	583	409	323	394	254	719	186	507	288	778	348	666	507	340	550	325	332	488	749
ENSG00000068366	421	1318	1518	1242	978	644	811	1041	4639	2044	1607	896	588	430	1537	2331	1137	1398	1225	1685	1177	3200	1070	4650	317	1537	1430	1183
ENSG00000068383	107	110	209	124	29	53	79	69	100	202	171	105	378	101	135	45	860	67	126	101	81	56	381	19	67	111	69	143
ENSG00000068394	240	526	435	230	306	422	302	866	444	831	420	480	479	281	792	533	624	387	646	496	716	466	468	551	607	262	373	230
ENSG00000068400	717	690	760	474	544	963	767	631	828	819	533	529	687	541	617	469	977	501	651	956	1414	820	590	1022	958	644	399	399
ENSG00000068438	240	305	613	358	379	281	471	2315	1227	407	927	283	250	282	1245	304	582	620	942	483	520	464	189	1124	248	301	519	471
ENSG00000068489	812	82	246	408	4	146	309	349	1543	599	771	273	262	442	279	283	181	474	985	266	857	631	92	393	602	452	928	288
ENSG00000068615	22	68	177	34	53	49	16	8	6	397	11	576	877	219	9	33	35	14	188	24	209	327	855	4	83	28	127	23
ENSG00000068650	18602	1545	3691	3334	2131	19135	1878	1299	5181	756	2510	1089	866	949	715	969	1976	1280	4065	1840	1269	945	551	1302	606	2867	919	702
ENSG00000068654	2017	1687	2410	1745	807	1498	1289	1344	3911	1330	1896	3452	2372	1847	1954	1204	2194	2632	1740	2338	3367	1208	2578	986	1523	2710	1213	1060
ENSG00000068697	5097	7946	12588	5853	19520	2320	4830	7058	11202	9818	3539	13497	4008	6348	13279	4692	11463	4236	14057	4677	8347	5717	12246	5747	1922	3534	9188	6111
ENSG00000068724	327	549	970	455	513	163	893	767	1576	330	561	150	476	126	391	330	182	362	730	519	266	393	77	314	339	157	178	659
ENSG00000068745	3599	1566	2169	1291	498	4012	1546	924	1516	344	1007	1985	1021	2812	808	4578	2966	1113	916	3309	1772	1239	1511	1680	901	1236	769	1273
ENSG00000068781	4	1	0	0	0	8	0	0	0	0	0	4	0	1	0	2	1	0	0	0	7	1	0	0	17	2	2	2
ENSG00000068784	1078	1179	1644	997	1812	1562	572	931	1758	555	1013	1071	505	1619	1058	2059	1797	1045	1457	2115	604	607	770	854	860	809	652	597
ENSG00000068793	1303	1961	7105	2498	1270	1413	2021	3532	4042	2492	4208	1290	2055	2263	1938	2047	3106	2088	3032	2029	1637	3057	1865	2422	1084	1276	2180	1046
ENSG00000068796	1500	1071	1342	822	1673	1169	613	1010	1326	630	643	1441	855	918	1070	1261	1280	761	2294	593	386	1541	789	1486	437	1158	1054	487
ENSG00000068831	338	519	395	331	93	62	403	164	144	45	136	803	1209	56	39	126	538	57	98	581	868	217	1441	16	678	40	162	34
ENSG00000068878	2685	2590	3845	2538	3459	3164	2448	3171	3722	4918	2117	8847	2699	2015	1951	2378	1761	3574	3229	3045	2649	2974	4432	4791	1481	1762	3234	2509
ENSG00000068885	392	400	479	373	520	442	215	382	585	588	104	824	325	564	236	277	520	132	573	288	428	901	636	392	274	308	358	329
ENSG00000068903	488	866	1085	700	869	536	772	1273	5403	789	935	491	1444	626	3046	1273	1551	1213	2349	623	1289	1149	624	501	528	1201	814	964
ENSG00000068912	573	999	1301	1113	3210	716	399	739	1145	1328	1007	1010	1153	1047	1594	1209	1545	618	1680	1299	524	927	872	891	218	824	987	803
ENSG00000068971	143	204	487	205	140	80	488	211	356	242	171	277	206	106	222	69	268	146	402	230	301	422	302	247	367	329	195	230
ENSG00000068976	87	112	104	3574	151	20	129	57	52	32	87	1217	3933	104	730	1604	76	21	429	378	182	103	5524	17	986	412	212	20
ENSG00000068985	0	0	0	0	0	0	0	1	0	0	0	0	0	0	0	0	0	0	0	16	0	0	0	0	0	0	0	0
ENSG00000069011	28	1302	609	1157	181	15	897	517	795	16	0	272	1093	1607	3	22	7876	8	232	0	3181	310	1160	420	4479	146	1322	89
ENSG00000069018	0	14	2	0	0	2	6	0	2	2	0	0	0	11	3	10	8	0	0	3	0	3	0	3	20	3	0	0
ENSG00000069020	1594	3246	1970	1519	3973	737	5885	2291	823	855	1521	3415	2037	1438	2646	1279	1226	1212	3939	1476	1311	1724	3090	1388	397	632	426	1005
ENSG00000069122	6622	2172	4052	2280	2571	6373	5098	4676	1377	1514	5703	1238	1188	811	854	2443	3228	1252	779	3352	2775	1202	1542	411	481	538	1159	309
ENSG00000069188	398	1282	3641	634	104	1697	690	7	10	7	174	17	14	4982	102	142	3757	207	0	27	108	23	59	13	326	780	3	539
ENSG00000069206	0	4	0	0	0	0	0	0	0	1	0	2	0	0	0	3	0	4	0	0	0	1	9	0	3	3	0	1
ENSG00000069248	2621	1270	1602	1076	1230	1416	670	644	1000	1731	776	2220	1063	1443	658	1089	2489	1196	1104	1174	1314	747	3149	743	750	1306	702	712
ENSG00000069275	10179	5051	7168	3965	5259	8593	4283	3380	6831	5359	4890	10223	18000	10213	7091	14530	11435	4569	554	5296	13382	6193	12718	5030	7178	5967	11375	4088
ENSG00000069329	4482	3731	7222	4209	6101	9749	2288	5976	8064	3405	4718	7715	2286	5145	6591	9697	8515	5228	4646	5022	3680	2689	2726	4315	1369	4074	3625	2447
ENSG00000069345	1215	1443	2958	1588	2206	2177	1154	1908	2812	882	1984	2500	1180	1523	2664	3941	3892	1561	1362	2004	1747	1363	1314	1558	1129	1411	1015	836
ENSG00000069399	95	117	275	154	100	34	432	107	270	70	156	32	211	15	116	82	84	154	153	121	344	191	88	122	132	113	123	158
ENSG00000069424	204	34	89	77	84	189	201	133	163	55	64	7	72	23	83	62	64	382	93	157	120	57	18	151	70	1712	121	31
ENSG00000069431	592	1038	1050	1177	957	658	664	2000	620	1624	989	4280	1246	384	102	485	413	224	217	12520	1803	233	1780	267	1537	398	5242	81
ENSG00000069482	90	0	141	2	0	7448	8	18	3	0	9	0	0	2	0	0	0	124	46	2	0	0	0	0	6	312	4	0
ENSG00000069493	1472	547	563	399	311	601	468	806	668	315	164	252	484	332	125	591	449	553	240	941	646	1018	230	955	274	1012	383	527
ENSG00000069509	168	162	169	146	902	190	60	206	241	337	95	284	158	220	348	291	342	128	655	136	201	249	403	239	100	150	229	79
ENSG00000069535	42	336	894	56	22	18	7	9	7	933	9	1662	1086	7	51	308	25	8	10	91	2697	721	2494	60	96	2	356	0
ENSG00000069667	721	888	734	497	331	2109	668	402	95	215	256	108	270	1184	910	1016	936	264	418	655	351	634	480	1095	127	640	101	184
ENSG00000069696	126	294	119	193	0	41	17	49	21	78	10	25	38	66	3	6	41	1	15	60	47	10	52	14	96	92	8	14
ENSG00000069702	1643	12328	11865	7678	129992	470	1055	3023	7080	12492	2166	4901	3717	4366	13173	13028	14719	6289	45354	3884	7816	3988	5293	1089	3096	1029	4842	3921
ENSG00000069712	623	656	315	409	805	612	159	420	166	729	117	855	271	245	41	443	653	224	367	598	481	548	417	293	219	407	537	280
ENSG00000069764	97	7	12	28	22	33	19	1	7	485	5	11	2	13	3	12	4	1	8	16	7	102	11	6	44	3	0	18
ENSG00000069812	0	27	106	33	0	3	132	0	2	0	1	2	0	7	0	5	45	9	0	4	0	2	0	0	16	0	0	14
ENSG00000069849	474	603	1488	1021	638	517	1282	656	1541	1343	1591	380	865	977	1129	778	469	1290	1058	1191	893	1577	731	1636	389	4585	572	762
ENSG00000069869	1507	671	1627	809	1075	4002	1274	1295	920	1547	1753	1076	709	1732	887	1184	1168	700	1786	1127	842	1203	1839	2579	496	745	727	1022
ENSG00000069943	274	319	136	203	243	202	188	182	233	268	147	225	221	369	168	194	303	289	142	228	134	354	405	230	51	362	120	120
ENSG00000069956	3359	1147	2949	1221	2554	2630	1845	1598	2000	1501	1561	860	1278	1266	2028	1840	1533	2122	2152	1844	1357	1358	2051	3220	563	1009	2112	1470
ENSG00000069966	260	258	567	241	357	233	155	450	212	460	220	188	458	550	268	305	340	198	388	510	244	314	741	126	196	177	474	172
ENSG00000069974	356	392	1034	529	137	299	582	492	674	1149	761	469	1138	385	84	429	499	1244	501	508	714	2198	1132	1454	405	2194	895	299
ENSG00000069998	311	209	236	180	108	311	226	345	590	34	431	222	13	128	401	92	404	375	440	185	602	249	168	91	116	348	273	97
ENSG00000070010	407	795	799	629	715	552	369	1295	1639	797	1189	840	422	517	1489	864	1153	1614	1785	586	989	1418	946	439	387	663	426	331
ENSG00000070018	9483	6114	7498	5608	2548	6062	2112	3845	1496	2220	3881	6717	6172	7223	2787	6958	9232	8203	2892	5320	8906	2807	10343	1934	1110	4332	2829	2843
ENSG00000070019	5	75	15	10	0	6	11	31	5	8	3	14	39	7	17	45	23	1	8	40	13	12	36	8	9	20	14	6
ENSG00000070031	0	1	0	1	0	0	0	0	0	0	0	0	0	0	0	0	0	0	0	0	0	0	0	0	0	0	0	0
ENSG00000070047	3236	1302	2249	1388	1133	2760	2725	2165	2149	1353	1722	940	1432	1454	1108	1037	1697	1444	920	2295	1977	1321	947	1666	1874	2352	806	1042
ENSG00000070061	1770	2414	1951	1944	2950	1564	1007	2540	2555	2000	1024	2480	3134	1684	2683	1496	3126	2160	2503	2140	1143	1442	2225	1962	712	1454	1442	892
ENSG00000070081	428	1344	1177	1379	1961	725	567	593	1425	3422	639	3087	3241	1149	1565	2155	666	646	1149	856	1892	2614	1083	2674	1249	670	1426	1419
ENSG00000070087	560	1272	537	1382	829	1350	184	822	3196	1554	2011	781	1500	1364	1234	2048	1871	496	2680	1719	884	1286	1545	1187	475	713	1225	672
ENSG00000070159	663	490	677	385	0	739	460	153	73	791	16	430	522	114	61	124	571	425	196	110	366	459	216	143	225	280	133	236
ENSG00000070182	201	199	1190	1789	46	756	253	102	114	1774	75	572	509	117	30	716	226	93	155	112	1084	1269	1273	46	146	3534	881	53
ENSG00000070190	32	98	42	46	56	4	144	108	83	22	12	9	2	6	7	58	18	46	33	42	11	56	3	55	12	9	76	13
ENSG00000070193	72	674	20	56	806	53	0	32	0	686	9	0	29	36	6297	483	23	52	1115	2	27	29	0	57	935	7	36	9
ENSG00000070214	873	1068	1821	2618	2087	1373	870	2983	979	295	1811	822	714	1473	1885	3156	2477	5218	1419	1595	1404	2218	504	1400	159	2160	1408	1296
ENSG00000070269	574	481	674	529	656	559	245	300	558	486	221	422	243	344	873	340	961	463	715	472	427	579	331	488	65	583	249	382
ENSG00000070366	2402	2294	2597	1589	3447	2791	2503	2449	2240	995	1124	1436	2641	4168	2571	2411	1889	1298	2294	3785	2268	1884	2246	3268	2540	1918	1492	2320
ENSG00000070367	1775	1356	1882	1252	1582	1624	972	1185	1791	1885	1083	961	1201	2219	1832	1338	2155	974	2683	1746	1675	2408	1026	1458	425	1380	1069	932
ENSG00000070371	165	389	765	559	512	298	661	1072	992	1197	277	693	224	97	476	245	281	887	448	256	956	608	992	1824	157	627	270	887
ENSG00000070388	120	0	3	4	0	37	2	0	0	0	0	0	0	0	0	4	0	6	2	8	2	2	2	1	4	7	1	0
ENSG00000070404	63	211	324	271	122	118	176	30	358	85	131	75	186	34	175	341	277	298	184	30	351	433	208	129	43	275	229	125
ENSG00000070413	768	516	670	818	475	609	674	1112	1501	928	749	532	394	645	877	356	1313	595	1194	455	1830	725	811	280	162	583	364	653
ENSG00000070423	171	93	102	96	49	128	174	88	108	50	206	73	141	79	149	64	111	137	103	61	174	106	152	69	164	152	142	58
ENSG00000070444	405	273	404	237	214	252	711	345	494	228	413	307	649	427	422	343	367	295	479	795	842	438	440	348	1142	790	345	246
ENSG00000070476	754	842	817	621	277	874	734	683	843	635	447	507	859	790	600	368	856	556	739	792	1092	799	1109	452	523	678	598	419
ENSG00000070495	512	456	450	347	677	464	563	677	786	1027	932	1054	550	435	753	744	551	775	681	1295	792	595	912	1133	344	1061	546	393
ENSG00000070501	258	303	315	193	400	196	157	177	169	181	107	248	235	161	142	234	359	251	363	84	186	207	236	261	106	266	103	110
ENSG00000070526	18	200	28	45	26	37	536	3	2	12	12	16	46	29	5	63	47	7	2	8	6	14	19	0	61	8	5	0
ENSG00000070540	80	336	581	366	450	121	438	290	328	277	827	191	126	173	564	646	209	802	548	598	196	212	159	474	45	3669	345	1111
ENSG00000070601	3	48	155	19	8	18	4	0	0	4	2	28	0	22	10	68	27	14	1	4	6	15	4	0	73	16	1	8
ENSG00000070610	2498	2599	2181	1465	980	1703	2442	2888	1654	1381	2210	3750	1860	831	1235	811	1983	2456	1256	2698	2577	1066	3900	1709	1339	1257	1280	1533
ENSG00000070614	1065	1750	2711	2057	1379	1026	2708	2139	3944	1265	6828	708	1208	858	4000	882	3267	2635	4099	1193	2415	955	1037	809	387	1559	1327	1008
ENSG00000070669	301	784	683	262	164	292	225	956	817	763	184	914	352	406	135	286	585	1101	237	247	1107	758	993	1078	265	840	117	94
ENSG00000070718	896	549	622	398	778	535	326	306	456	510	328	811	433	467	488	575	827	1114	906	549	529	520	654	305	169	743	241	520
ENSG00000070729	2	14	5	1	0	1	326	0	3	0	0	0	0	0	0	40	0	1	2	19	10	33	0	1	211	1	1	0
ENSG00000070731	272	396	751	184	129	254	1123	31	167	118	217	240	73	598	154	376	193	568	110	105	215	150	204	198	111	910	160	58
ENSG00000070748	0	6	96	21	0	0	2	0	0	0	0	0	0	1	0	8	0	0	0	2	0	2	0	1	54	0	0	0
ENSG00000070756	10273	35390	32462	17687	22276	10245	25255	9704	58431	6335	39860	13500	15014	33477	11514	33038	34401	39970	21228	39738	10483	12552	19054	29226	30529	74084	20508	16042
ENSG00000070759	85	271	141	195	150	93	327	269	138	579	77	72	106	65	183	119	151	200	246	306	393	326	92	515	100	349	159	104
ENSG00000070761	691	745	1195	739	804	1355	250	834	1152	356	1462	377	206	1444	1785	1371	2219	812	1744	935	609	491	400	448	416	639	457	312
ENSG00000070770	722	558	1443	644	585	794	592	693	1472	520	843	476	423	670	1062	978	1101	1391	1170	1027	552	329	349	676	347	671	479	573
ENSG00000070778	2514	1064	2527	1055	783	2065	1004	992	1142	742	1156	441	1376	302	1240	1375	576	681	2458	1617	796	767	490	1882	280	475	501	1952
ENSG00000070785	293	476	512	435	310	243	206	870	945	517	376	455	203	411	981	455	745	517	894	500	445	352	351	590	128	292	449	148
ENSG00000070808	242	3	3	94	0	541	32	17	50	199	8	73	511	0	66	15	7	30	13	40	52	71	543	52	832	54	79	8
ENSG00000070814	2751	2948	4519	1930	1299	2115	2917	3540	6184	2317	3023	3051	3090	1803	4100	2372	2304	2726	3242	3552	4352	3478	1355	2784	6443	4168	2404	1170
ENSG00000070831	3372	3582	5574	2807	3771	3725	2129	5143	7785	3233	3767	1933	1640	2232	6479	6158	7011	5374	5147	4042	2816	4201	1239	3865	1721	2141	6566	2256
ENSG00000070882	884	978	738	576	2567	1476	1384	1891	2189	636	647	374	482	424	709	811	233	720	391	3849	339	918	612	552	329	1097	384	1729
ENSG00000070886	0	0	87	3	0	0	0	0	0	2	0	0	0	4	0	10	3	8	0	2	0	3	7	2	9	2	0	0
ENSG00000070915	4	8	4	4	0	1	0	9	2	1	1	0	0	0	0	14	5	0	1	3	1	1	5	2	43	0	3	0
ENSG00000070950	506	333	339	186	110	315	122	319	702	247	161	627	274	379	334	240	367	296	297	178	308	669	489	674	170	528	445	181
ENSG00000070961	8381	3551	3918	3064	19535	5438	4625	3422	20283	7286	4029	3472	6819	8039	19637	6171	3855	2019	6149	8007	2987	2795	2876	7808	1255	1280	5297	3800
ENSG00000070985	2	0	0	6	0	0	4	1	0	2	0	1	0	2	2	4	2	0	0	17	4	0	3	0	3	0	0	1
ENSG00000071051	248	203	331	299	117	283	216	140	118	143	448	120	139	124	155	207	262	544	223	487	279	168	258	75	86	209	180	213
ENSG00000071054	12348	6878	14938	6382	7191	9768	11251	6396	18248	3098	25232	4070	10244	4669	5503	15311	9284	8993	6688	29656	8720	5422	4070	7794	19660	4466	9767	11826
ENSG00000071073	144	651	334	415	559	600	330	591	826	487	172	377	170	178	102	630	273	527	217	548	236	361	440	484	137	195	437	208
ENSG00000071082	10261	34612	42448	15624	61075	11948	6672	11210	23458	12943	44624	13906	6403	36155	11716	21196	59709	10030	17937	19706	10356	13818	18401	10014	14373	11128	11732	3237
ENSG00000071127	1664	2612	5972	3546	2981	4599	4684	10823	5732	9084	11205	5762	8516	1359	11909	3755	4970	6744	14097	8228	20036	5926	6197	3766	3875	4053	8604	1536
ENSG00000071189	1126	1618	1712	1541	1543	1497	762	1271	1424	2040	896	1738	707	1796	1992	1600	3021	1362	1073	1732	1053	1048	1687	2709	344	1491	1336	1026
ENSG00000071203	1	0	0	0	0	0	0	0	0	0	0	0	0	0	0	1	0	0	0	0	0	1	2	6	7	0	0	0
ENSG00000071205	4470	1130	1642	653	1879	6647	515	894	1619	1044	850	60	1085	980	1224	2135	1260	485	2492	691	1591	1490	148	1655	1045	301	917	1432
ENSG00000071242	45	388	246	129	446	182	268	374	159	151	731	307	57	144	227	156	416	210	568	353	390	117	233	97	125	676	154	56
ENSG00000071243	320	314	416	292	470	293	115	280	526	370	218	394	343	288	663	310	581	258	1004	307	192	276	620	300	176	280	364	154
ENSG00000071246	1040	243	623	526	308	411	633	952	378	456	796	84	242	449	274	182	532	204	344	409	649	475	112	569	169	196	384	214
ENSG00000071282	169	401	422	649	478	752	397	1110	176	95	1662	626	585	355	182	331	242	299	526	109	190	745	2555	211	108	1423	548	620
ENSG00000071462	217	176	229	200	167	176	275	293	327	201	156	319	337	149	198	144	351	470	303	277	203	162	264	173	344	414	171	221
ENSG00000071537	3169	1650	2181	2071	2208	3614	926	1726	2884	1856	2360	932	1829	3709	2393	2077	1811	2240	2930	4150	2412	2408	1229	5398	235	1372	1016	1812
ENSG00000071539	213	54	243	134	0	38	79	216	487	142	328	139	93	109	397	63	54	217	504	65	91	165	42	246	106	120	154	49
ENSG00000071553	1616	1847	3055	2843	981	1339	2172	2320	3645	1802	3139	611	1065	1904	4529	1925	3299	5188	1973	3066	2901	6318	771	2457	502	2351	2075	3355
ENSG00000071564	940	270	405	302	106	626	312	200	253	90	298	253	440	349	290	378	601	329	283	180	526	219	340	116	430	347	206	155
ENSG00000071575	708	816	3788	3227	659	150	1087	1284	1122	427	1933	1641	1593	1574	2394	2115	2854	1760	338	4423	1036	418	881	282	303	6354	1126	1221
ENSG00000071626	556	417	734	438	265	492	693	524	1654	258	645	271	596	248	478	507	512	1037	551	334	599	576	410	346	559	1158	525	386
ENSG00000071655	197	99	94	113	48	65	203	172	214	110	135	73	175	75	206	77	142	177	108	66	336	100	170	100	149	294	146	160
ENSG00000071677	0	0	0	0	0	0	0	0	0	0	0	0	0	0	0	0	0	0	0	0	0	0	0	0	2	2	0	0
ENSG00000071794	1104	1731	1150	1863	857	2974	396	748	2777	554	901	1271	1904	1798	1696	1827	2984	1627	2406	2819	791	1802	1783	2071	437	1498	1975	596
ENSG00000071859	567	668	1814	632	654	728	990	987	2231	705	1537	525	660	464	2679	1134	1001	1324	1074	2187	1187	1557	315	961	1782	786	771	1646
ENSG00000071889	141	201	237	346	73	176	221	163	299	235	251	160	93	196	891	211	369	457	285	343	671	370	254	166	211	271	200	285
ENSG00000071894	1516	2048	1311	903	536	1343	924	1425	1513	628	1332	673	895	1131	846	388	1584	3736	1761	1078	666	405	741	554	1475	2752	868	1961
ENSG00000071909	3	16	10	509	0	12	15	2	0	188	2	34	1	15	38	44	4	9	0	49	99	39	10	6	67	2	4	4
ENSG00000071967	768	3080	4305	3755	16559	1525	925	1537	2693	1891	1910	3846	2176	2765	4815	11058	13178	1869	4888	4281	3193	3264	3655	1235	649	1949	1029	4922
ENSG00000071991	3	706	0	8	0	0	229	0	0	104	0	0	1	0	3	12049	4	12437	0	6	1	6	8	19	59	7767	0	0
ENSG00000071994	692	608	908	544	463	497	318	590	810	530	704	1029	375	544	338	666	1155	544	700	773	582	478	1005	526	278	531	1009	236
ENSG00000072041	9	57	129	3	0	2	95	0	4	4	31	0	0	3	13	57	0	1389	7	41	2	18	0	28	21	2754	2	2
ENSG00000072042	669	870	1164	925	432	626	594	654	1358	1255	1114	1631	862	1176	959	691	1114	1597	1052	783	1048	933	3346	1966	291	604	446	1473
ENSG00000072062	491	1138	1178	1273	1101	465	797	1467	1710	1259	1035	782	1619	1071	2206	1221	2338	897	2660	773	1871	1176	1452	837	706	1324	1582	590
ENSG00000072071	425	1831	1904	2258	161	814	625	1134	304	861	628	1423	2021	531	1860	263	4095	839	880	617	4408	649	2472	958	2364	558	1586	526
ENSG00000072080	0	0	0	0	0	0	0	0	0	0	0	0	0	0	0	0	0	0	0	0	0	0	0	0	0	0	0	0
ENSG00000072110	1505	4806	10564	5024	806	2675	10703	7083	6873	18009	10394	7895	11712	3331	7961	3734	6051	4962	1616	10056	29691	15894	10723	9533	8077	1594	9724	6552
ENSG00000072121	2998	3491	3539	2422	2101	2500	3015	3162	5317	2908	2034	2712	1633	3094	1939	2137	3001	4293	3447	5637	4422	2865	566	4365	1186	2018	1749	2932
ENSG00000072133	840	146	144	67	20	718	1	35	0	229	27	244	19	486	0	85	272	8	163	48	336	181	425	216	0	4	98	58
ENSG00000072134	662	775	1655	499	493	792	1232	482	996	2089	553	1698	1479	355	425	498	1110	500	641	903	754	649	1029	380	914	492	1338	418
ENSG00000072135	505	270	331	308	193	216	511	536	1030	527	275	282	343	94	112	314	221	447	291	427	676	462	225	234	274	594	281	192
ENSG00000072163	213	583	841	298	905	306	345	71	189	1855	224	1024	4001	73	352	179	250	101	675	19	3292	1192	2552	6	3612	77	513	97
ENSG00000072182	242	28	13	15	0	61	5	0	2	37	2	67	32	31	7	19	13	18	2	40	4	20	26	13	53	0	3	14
ENSG00000072195	809	316	729	581	43	646	436	288	431	6277	179	5507	4304	55	57	169	344	67	38	231	6675	2218	7094	177	9688	217	1078	457
ENSG00000072201	97	464	100	285	194	240	76	355	115	142	103	26	173	182	108	775	1075	71	267	277	260	140	149	202	71	73	207	184
ENSG00000072210	1031	1452	1836	1445	3076	766	941	918	1573	9759	333	1753	1445	539	2115	1484	2229	1327	1843	1265	1550	2443	1886	1793	685	1323	1020	677
ENSG00000072274	4199	894	2886	1466	1126	8073	1251	1929	11088	2203	2355	1564	857	3329	910	894	373	3202	1582	3122	1859	2681	1793	3644	811	1694	2332	3344
ENSG00000072310	568	894	1107	1316	771	722	1416	1520	2223	4189	563	849	957	1369	1491	486	1574	1949	1541	1338	476	1257	947	1128	775	2101	593	1840
ENSG00000072315	9	7	6	6	12	1	0	4	4	9	4	8	3	2	5	12	4	6	4	14	35	25	16	5	60	9	5	5
ENSG00000072364	10311	10962	13271	6091	3673	14127	8112	3325	8883	6246	5734	12636	9649	9789	9923	9823	12396	10816	9123	8026	17422	7159	12913	10536	5458	9611	5937	3464
ENSG00000072401	80	103	243	95	75	71	80	109	187	68	31	81	67	80	60	141	122	142	195	43	49	118	100	114	45	96	100	65
ENSG00000072415	489	641	743	723	720	914	548	526	843	439	650	404	175	537	552	1139	1161	723	998	897	671	1147	579	1341	468	282	301	1031
ENSG00000072422	402	751	2881	1005	832	642	580	1036	414	436	1187	1921	823	5771	436	724	654	908	516	895	439	284	1136	746	552	525	835	674
ENSG00000072444	175	67	207	178	446	178	24	93	130	142	129	202	41	253	78	144	228	147	269	170	73	258	364	215	35	248	47	111
ENSG00000072501	5101	2814	5179	5811	6001	5132	4353	8083	10380	10633	4018	7847	11344	8534	5812	5897	5704	2742	7544	8811	7897	6151	6123	7377	7493	3809	6303	3900
ENSG00000072506	452	616	752	1110	259	365	422	1362	994	2071	1298	848	472	480	1621	471	1190	607	1528	512	1134	733	667	739	715	1065	823	264
ENSG00000072518	725	343	602	454	417	787	783	333	916	239	304	518	389	206	433	303	643	408	506	581	518	495	492	375	409	525	336	382
ENSG00000072571	625	59	421	420	41	172	141	188	2761	735	640	335	461	359	168	117	53	159	783	136	1036	664	165	381	554	266	458	120
ENSG00000072609	655	903	1111	583	300	599	1076	822	459	619	682	807	273	237	737	553	639	1051	687	1975	454	390	608	723	289	607	571	879
ENSG00000072657	247	82	325	46	0	648	2	2	0	25	3	0	25	721	19	29	3	2	12	19	141	394	53	6	105	4	30	32
ENSG00000072682	349	1404	3139	658	994	475	1471	2336	1468	1220	2996	1338	952	2402	4795	627	161	1546	1427	1730	2988	970	911	2218	456	1423	959	1495
ENSG00000072694	537	3262	1427	3286	3057	203	1306	18109	7631	1615	920	117	577	657	157	6106	344	2252	1231	9809	313	1962	249	3073	954	615	1582	2006
ENSG00000072736	2668	2587	2391	2822	2400	2991	1474	1465	3743	1214	2280	1339	1207	3133	5934	3927	6711	2041	5915	2461	1302	2287	1526	1935	1169	1883	1799	1931
ENSG00000072756	812	667	1346	709	612	853	458	475	1048	542	667	1738	537	636	638	1290	922	720	584	1128	535	1153	739	1379	163	1022	502	419
ENSG00000072778	12834	19666	18309	13392	8296	7806	17917	7839	9782	5145	10141	6583	14626	6833	6931	7378	21157	12406	7939	17524	14619	5966	9162	20880	11106	20044	5422	7608
ENSG00000072786	330	782	924	695	814	218	1683	929	1401	354	1538	193	282	370	492	781	621	1022	798	2022	944	381	180	647	894	806	456	477
ENSG00000072803	791	1209	1222	687	1552	1042	562	743	1230	1122	911	1263	595	982	1647	1135	1452	1427	1516	665	1250	1108	1489	1138	223	1036	781	423
ENSG00000072818	105	356	214	161	122	62	378	279	133	78	57	99	102	97	87	111	261	66	155	195	137	249	181	132	105	221	145	111
ENSG00000072832	998	468	1845	174	112	47	180	203	119	255	121	254	696	503	94	386	1406	161	229	146	1605	626	387	238	431	340	259	230
ENSG00000072840	226	1333	1587	943	1358	359	2168	2291	1666	1089	1290	1963	2896	284	1068	1026	1737	2648	1857	1839	3266	1613	2024	2271	1893	3589	1070	2424
ENSG00000072849	381	496	361	354	866	284	227	332	317	196	193	217	325	406	446	278	500	527	816	326	300	299	371	946	112	334	437	263
ENSG00000072858	280	75	25	45	16	164	15	40	8	7	7	65	35	13	4	33	14	6	20	28	14	16	12	9	27	15	15	2
ENSG00000072864	673	979	2401	855	1188	515	1251	1130	2258	12813	815	13081	16546	842	1288	1044	381	1597	2171	1541	24756	5961	14682	519	9435	965	7247	1563
ENSG00000072952	209	235	1400	158	158	521	668	429	203	5005	150	2549	5492	27	385	178	102	49	128	494	2423	852	2323	37	3122	54	915	31
ENSG00000072954	13	15	24	73	6	30	2	8	0	54	0	17	25	5	47	58	123	35	25	12	40	24	80	31	11	82	8	8
ENSG00000072958	389	518	737	431	608	375	461	1709	1200	538	1527	417	1194	445	1495	346	934	521	1550	518	623	969	499	685	418	1239	839	537
ENSG00000073008	137	126	315	312	161	170	265	291	527	312	394	155	297	96	327	112	238	489	289	139	440	589	237	344	145	409	180	286
ENSG00000073009	458	677	824	535	517	715	893	829	2171	660	570	625	479	253	1277	438	634	1479	608	811	1449	1300	352	622	976	708	640	5552
ENSG00000073050	438	347	486	264	143	370	313	428	243	414	328	225	604	514	454	428	607	457	536	361	534	370	187	251	510	255	358	176
ENSG00000073060	120	611	740	546	235	396	169	272	376	382	231	483	265	451	689	348	578	2165	556	656	372	415	513	275	312	798	140	156
ENSG00000073067	4	3	10	8	2	0	13	5	0	1	2	2	0	0	0	2	2	4	2	15	0	4	15	1	19	21	0	4
ENSG00000073111	1565	604	843	690	260	756	238	1050	2294	1489	1734	620	1669	1195	1254	211	806	423	2490	581	1245	1321	477	856	794	618	1977	359
ENSG00000073146	54	5	225	95	0	33	29	17	3	5	8	5	22	9	3	69	47	14	0	20	29	2	9	3	19	0	2	32
ENSG00000073150	46	15	120	23	18	60	22	2	11	4	24	2	2	9	1	12	23	71	18	9	8	0	12	2	6	0	3	24
ENSG00000073169	249	262	369	170	233	168	289	384	328	125	217	295	164	112	123	87	194	426	298	137	315	171	237	157	146	328	50	214
ENSG00000073282	80	273	633	263	14	390	3380	879	186	226	4	25	44	94	492	529	11	21	45	509	563	457	22	72	200	41	20	30
ENSG00000073331	1147	578	940	796	1467	1234	896	771	1177	1149	369	716	491	926	511	773	1542	810	679	973	3485	1634	878	941	404	1606	591	612
ENSG00000073350	230	194	249	286	21	331	555	56	47	135	32	41	25	97	8	24	65	54	5	45	56	138	37	8	27	79	20	34
ENSG00000073417	589	774	2001	1019	1752	1119	1043	888	709	1051	1734	407	842	3242	2715	1984	4062	1537	1847	2339	824	1505	770	1709	514	622	1033	668
ENSG00000073464	10	399	144	504	554	18	40	536	79	30	58	221	206	112	757	346	88	268	668	561	114	260	26	173	69	50	276	680
ENSG00000073536	112	196	253	178	212	86	112	264	319	174	258	169	151	195	213	60	296	96	282	166	397	84	110	116	116	298	133	50
ENSG00000073578	5190	4851	7720	4225	5805	7949	2635	6404	7866	5693	6050	4649	4738	3296	9703	5741	6041	9808	8232	6348	2577	5523	7925	9125	1027	8071	3850	3612
ENSG00000073584	978	926	1081	514	1543	1148	582	688	790	656	682	1523	1124	1069	1043	1372	1943	300	1871	844	926	662	873	432	495	1112	804	497
ENSG00000073598	0	4	6	0	0	0	1	1	0	0	1	0	0	1	0	0	1	0	2	13	0	19	0	0	25	2	0	1
ENSG00000073605	457	433	406	235	449	1141	558	616	376	570	290	994	360	238	82	220	149	185	148	1339	454	413	535	1626	543	469	189	210
ENSG00000073614	8358	5512	6351	4860	4710	7587	4894	4806	9738	4897	3444	4958	6425	6253	5755	5631	7268	4353	3105	8670	4052	4730	5536	4937	2213	4715	1690	5568
ENSG00000073670	37	40	209	30	0	1	56	1	8	84	7	45	41	16	5	3	63	20	25	14	71	32	72	8	37	37	3	5
ENSG00000073711	985	1065	2207	1093	321	1518	1436	1018	886	1502	673	2116	1783	102	321	1534	1876	1605	1044	682	879	2953	2003	1541	1344	2196	1756	2331
ENSG00000073712	1318	1973	4734	2407	3584	1461	1367	3126	3361	10727	3265	8269	3613	2784	6514	3932	4073	2055	7744	5105	10507	10003	6804	2927	2317	876	3896	3098
ENSG00000073734	4	18	0	0	0	0	0	0	1	4	0	0	0	0	0	12	10	6	0	9	5	2	0	2	54	0	2	0
ENSG00000073737	18	91	15	70	213	4	40	18	12	47	23	11	21	3	7	223	1	30	3	75	7	31	0	12	219	1	24	0
ENSG00000073754	1	64	2	212	0	0	0	1	57	0	0	12	0	4	0	10	0	3	5	0	0	6	0	0	29	0	0	0
ENSG00000073756	83	317	183	200	653	612	905	200	181	370	261	0	12	738	27	285	37	636	19	471	297	61	53	3212	331	91	139	0
ENSG00000073792	1940	375	772	644	678	3745	932	46	2532	25	714	135	24	1588	17	670	1837	210	7	1732	49	18	13	281	72	715	30	1897
ENSG00000073803	526	415	457	326	258	951	241	529	464	429	177	520	300	475	358	403	492	253	444	677	564	545	607	1379	781	395	235	136
ENSG00000073849	741	631	634	863	216	1770	250	532	904	345	301	440	196	248	130	1052	331	750	407	822	408	970	440	262	75	702	343	259
ENSG00000073861	23	35	63	9	0	2	14	8	8	7	3	0	0	135	0	13	8	17	2	7	29	18	0	0	7	6	11	0
ENSG00000073910	1064	1102	3137	923	1517	2916	1742	617	278	11140	499	7734	9661	2016	2819	1503	727	547	574	2827	8579	2549	4208	325	1179	1593	1590	1000
ENSG00000073921	2571	3283	5828	4199	4047	4196	4154	5603	8064	3233	5498	5434	2940	1846	4875	8208	8002	3453	3719	7228	3797	4961	4772	3465	2262	2632	3719	1823
ENSG00000073969	1612	3936	4453	3715	7690	2556	2858	2520	5948	5694	3605	5601	2337	1324	4142	4576	5378	3018	5426	4285	1485	2521	3108	4956	2558	3335	1975	2712
ENSG00000074047	3646	647	622	313	174	4316	243	91	50	15	604	657	1171	460	726	516	853	64	404	948	2289	85	703	60	640	158	252	646
ENSG00000074054	3252	3123	2770	2300	2622	3544	1991	1841	4468	3040	2000	2705	2583	3133	2055	2722	4116	2603	3316	3225	4470	2085	3391	1228	1202	2414	1368	2564
ENSG00000074071	421	323	678	490	176	753	360	282	854	343	2171	236	330	787	1562	1408	1078	779	732	2240	567	442	447	294	734	655	483	133
ENSG00000074181	2158	4529	4050	7762	982	2203	17259	8552	3500	3978	6996	1344	13704	4040	7216	2016	6159	1138	474	13117	24143	5484	6457	2041	2794	502	6759	1968
ENSG00000074201	962	877	1278	872	1971	1473	336	798	1662	767	1075	687	511	848	1431	1670	2635	752	1833	1212	494	751	909	615	507	801	738	211
ENSG00000074211	492	86	2011	214	0	1550	899	2	0	0	183	311	472	759	16	16	460	52	3	4	329	20	1232	8	120	75	2	7
ENSG00000074219	588	235	539	281	228	449	251	172	158	182	245	171	392	389	432	241	649	268	180	229	861	95	175	87	300	155	239	171
ENSG00000074266	462	199	442	321	676	271	284	577	831	270	259	659	297	134	290	278	622	255	419	421	370	271	609	369	319	402	315	145
ENSG00000074276	28	13	15	2	2	7	14	1	9	9	11	4	15	1	7	13	1	41	1	8	13	13	14	11	124	11	3	54
ENSG00000074317	0	69	221	8	26	0	31	8	1	12	4	0	38	1093	28	5	1	30	0	2	1	10	0	6	70	2	2	0
ENSG00000074319	2114	2040	2899	1346	2408	2564	1351	1551	1843	1406	2370	2486	1006	788	2538	2512	3451	1297	1777	1247	1112	2073	1466	1935	770	2398	1199	2456
ENSG00000074356	1488	1325	1378	801	1298	1549	1321	1341	1036	606	699	555	995	863	659	975	1267	645	1507	1731	1126	1154	1138	2115	859	908	1009	868
ENSG00000074370	214	975	975	3781	85	25	398	344	95	84	60	82	192	80	43	158	378	132	62	262	698	368	580	22	347	183	176	15
ENSG00000074410	1356	279	380	147	45	63	1757	104	124	91	202	34	259	125	21	36	259	144	6	95	2283	139	40	604	50	131	277	423
ENSG00000074416	315	771	561	279	487	27	530	463	191	713	507	464	979	464	711	285	1312	161	1466	819	450	1023	1844	289	685	102	230	65
ENSG00000074527	988	901	956	569	1896	766	251	1512	1496	209	618	204	669	626	22075	1228	252	66	1738	94	88	707	430	127	70	308	585	1587
ENSG00000074582	760	545	664	450	299	388	753	507	731	422	435	854	546	414	753	396	875	705	455	744	667	440	584	292	792	972	212	341
ENSG00000074590	298	678	532	416	546	849	702	902	69	574	861	97	1001	309	1192	623	557	779	622	560	501	262	486	326	324	338	349	472
ENSG00000074603	1286	1159	1224	918	1326	1198	734	922	1267	1445	996	1058	538	2151	1562	1222	2044	1396	1262	1611	748	1152	3506	1334	246	997	1243	485
ENSG00000074621	5173	4314	4722	2781	1195	4055	3429	1304	2087	816	3331	2105	2546	4118	2799	5588	5749	2641	2457	7361	2109	2086	3877	1686	4763	4518	1920	1079
ENSG00000074657	10829	3556	7413	3387	1189	7771	4537	3379	1107	486	4808	3485	5945	5053	2968	4985	10409	818	2857	6501	5006	4555	4329	3354	11231	3910	8246	1786
ENSG00000074660	58	179	135	239	268	26	403	422	198	98	415	45	156	57	50	66	320	74	122	195	236	107	130	52	79	32	90	44
ENSG00000074695	3558	4808	6579	5967	4186	3253	3345	5783	6690	3715	7503	4471	3346	4674	4507	4656	5353	5358	3545	3881	3030	4049	3525	9989	1491	3445	4703	8253
ENSG00000074696	726	534	494	466	550	915	166	338	339	399	439	436	267	802	732	456	907	1027	572	322	327	497	664	803	63	741	581	162
ENSG00000074706	54	47	40	30	3	277	30	91	40	26	12	81	408	25	34	67	25	8	36	90	40	64	60	18	62	10	62	21
ENSG00000074755	2110	3325	3500	2294	2705	2084	3361	4075	3647	1798	2564	1830	3482	2187	2575	2057	2760	2434	2917	4889	3413	3438	3768	5715	2922	3572	2388	3703
ENSG00000074771	0	1	0	0	0	0	0	0	0	0	0	0	0	0	0	2	0	0	0	0	0	1	0	1	9	0	0	0
ENSG00000074800	6249	11165	9867	9600	8760	6651	21288	27542	62155	17421	49449	6029	5978	22918	20065	11804	11103	32878	10062	35858	28448	8905	3728	23290	13355	16717	18199	11329
ENSG00000074803	7	7	5	6	0	6	27	92	14	2	2	0	0	34	7	23	1	12	79	3	19	13	3	127	56	28	12	8
ENSG00000074842	158	247	335	379	383	210	183	531	1222	425	1109	105	235	342	694	215	324	462	706	274	350	238	151	401	119	416	298	174
ENSG00000074855	623	252	299	434	97	486	505	667	307	178	179	261	370	96	248	116	853	321	305	371	547	371	398	279	101	267	199	185
ENSG00000074935	533	405	325	269	308	355	142	269	1241	432	127	2804	1144	377	646	372	547	391	274	309	426	323	705	462	213	165	273	185
ENSG00000074964	96	659	425	212	404	98	794	862	1073	1671	190	151	984	129	475	153	142	617	1928	746	676	1336	370	155	621	971	545	446
ENSG00000074966	37	44	43	25	50	44	100	67	137	8	7	7	1	9	5	41	15	23	34	161	75	130	38	52	21	37	22	11
ENSG00000075035	44	103	2	16	113	93	2	1	4	1	0	723	484	22	390	17	1144	1	64	1	13	4	211	0	58	62	328	22
ENSG00000075043	0	214	397	74	0	22	0	0	0	0	0	0	0	892	1	14	582	2	2	0	0	0	0	0	6	0	0	0
ENSG00000075073	9	7	19	16	9	3	18	9	18	4	60	20	37	6	28	12	23	20	37	42	12	12	196	3	166	29	14	21
ENSG00000075089	292	355	286	231	776	198	89	230	244	618	109	251	295	224	486	188	576	302	334	149	212	465	355	505	46	189	298	118
ENSG00000075131	675	585	293	258	269	361	76	400	390	539	380	199	290	606	415	393	573	360	475	420	316	415	352	607	197	374	338	52
ENSG00000075142	749	1493	1778	1482	3314	837	754	1085	1209	2087	1551	1365	1016	996	1742	1624	2623	1339	2124	1317	1238	688	1097	1308	658	1904	766	588
ENSG00000075151	2910	3979	5916	4116	4207	2948	4272	5049	9068	4366	3527	3725	1918	4187	5684	5310	6025	4343	3227	7001	6635	3381	2676	5667	5646	4435	4059	2840
ENSG00000075188	342	304	336	231	874	287	140	297	666	465	264	298	341	303	585	197	384	253	363	185	224	298	342	508	197	276	381	142
ENSG00000075213	5278	275	1921	193	1973	679	95	1029	1145	318	1706	148	123	10993	1164	3730	63	298	12	6785	37	349	34	2343	222	17	623	744
ENSG00000075218	840	86	751	470	0	207	320	682	1404	324	650	350	390	406	235	49	109	1058	1310	242	1121	1053	122	324	272	382	552	381
ENSG00000075223	1407	4065	2371	19793	51295	15629	2943	3862	3972	21420	3503	2390	2499	581	12202	5315	131	4036	35818	501	1528	1094	3644	446	7679	468	799	4167
ENSG00000075234	81	211	287	154	256	57	112	229	202	92	237	211	54	100	176	155	300	441	323	170	157	216	165	212	70	213	98	215
ENSG00000075239	501	965	1676	1195	1814	665	417	696	2363	1309	1434	1988	1239	405	1836	2490	1540	1379	1131	1521	736	976	2956	697	607	2114	1022	250
ENSG00000075240	786	485	636	385	301	182	491	301	516	126	311	183	129	152	310	277	635	1275	288	508	222	209	157	222	142	1106	296	343
ENSG00000075275	2001	1231	2870	1590	70	15592	3882	77	192	125	550	490	94	1187	278	173	559	4202	29	1057	424	711	785	469	289	654	431	666
ENSG00000075290	10	2	2	0	0	2	5	0	0	5	0	0	6	3	0	8	2	4	4	2	4	9	2	4	6	14	1	0
ENSG00000075292	10623	9887	11206	8177	8415	11885	6145	5238	10188	8979	5190	14013	7431	8704	6475	9853	14777	6178	8262	13005	7801	7215	12482	11536	6446	8216	4935	5920
ENSG00000075303	213	170	130	179	233	139	61	127	196	482	69	193	265	210	108	99	244	162	344	154	230	293	199	186	33	169	281	86
ENSG00000075336	625	559	665	520	316	421	385	382	388	601	546	579	808	688	929	682	1045	824	509	1030	546	916	744	932	619	600	503	440
ENSG00000075340	45	143	549	110	136	22	14	14	14	3	251	122	1680	69	11	40	110	33	16	10	26	15	1590	2	304	73	28	1
ENSG00000075388	0	0	0	0	0	0	0	0	0	0	0	0	0	1	0	0	0	0	0	0	0	1	0	0	8	0	0	0
ENSG00000075391	1363	1513	2297	1791	1323	1460	2488	1691	2736	1317	2836	1417	1456	430	449	1645	1845	2908	1387	4344	1302	1504	1178	2017	298	3154	3026	1572
ENSG00000075399	90	39	108	184	72	51	169	69	171	87	64	50	61	68	25	36	81	145	48	96	93	92	74	64	150	221	27	82
ENSG00000075407	1898	1388	1213	1291	1500	3023	633	1151	1069	1453	428	2727	1222	1309	486	1682	1654	749	941	620	1131	1446	2345	3132	1392	1581	967	378
ENSG00000075413	3335	2471	5243	2183	2225	4236	4305	2482	5052	2008	3007	2228	2529	2429	2059	2750	3438	3664	3786	4520	2737	3818	2594	6201	2444	1532	1504	3150
ENSG00000075415	5814	7064	12446	6646	10155	3779	4337	7118	11771	9922	10094	3866	5204	8630	12470	5903	14022	8880	8321	7179	4307	5358	10019	9421	3561	7865	6116	4397
ENSG00000075420	2564	5917	25560	6211	5873	8075	7406	9632	14297	4971	10883	4713	5848	6119	9192	9692	6142	6101	10762	19538	5356	10574	4600	9763	4295	2937	6329	11489
ENSG00000075426	2118	713	2704	1013	1501	2443	4782	1673	3913	771	3751	1806	2102	604	910	564	579	3107	2256	1305	4392	1306	2039	1762	2590	3607	2402	2462
ENSG00000075429	0	2	1	4	0	1	0	0	0	0	3	3	22	0	0	4	77	2	0	0	11	6	0	0	88	5	3	0
ENSG00000075461	88	70	938	450	9	92	0	3	0	322	0	82	974	104	1	15	478	0	435	5	197	382	13	2	117	9	703	8
ENSG00000075539	3626	4520	5034	4721	4887	5612	4195	6230	8159	6787	4669	6000	3754	5285	2485	4288	5156	4817	5007	7169	7374	7345	5731	5430	1796	6156	2965	1405
ENSG00000075568	2833	2973	3744	2287	4055	2736	2216	1408	4022	2769	1862	3704	2994	1807	4203	3069	3258	2298	3420	4131	3497	2313	4256	1935	2536	2774	1509	2686
ENSG00000075618	576	1843	2616	1344	987	445	2938	3556	1990	294	12950	238	515	2369	2873	789	3060	889	2466	2862	645	283	141	954	273	56	2193	2195
ENSG00000075624	163693	333566	575338	480585	181104	361115	383964	579662	795737	513747	1538839	348319	356309	248442	526711	386847	552129	317383	545474	588906	358603	199057	276338	111231	397179	183674	562651	209745
ENSG00000075643	37	90	242	178	0	47	253	434	1109	186	148	177	125	10	2	128	38	2060	279	84	175	1072	237	1275	40	1441	85	1086
ENSG00000075651	274	1413	4327	711	996	705	2359	3175	1445	1407	576	336	440	747	1026	972	503	1265	1439	1380	912	2147	261	469	586	3374	1015	1231
ENSG00000075673	0	0	2	2	0	0	536	0	0	0	0	0	0	0	0	4	0	7	2	0	0	7	9	0	14	0	0	0
ENSG00000075702	1023	172	421	492	127	195	321	620	5602	987	605	343	1129	408	367	135	113	1755	736	197	900	1922	123	418	645	517	398	505
ENSG00000075711	1817	2158	4671	2039	2056	3624	1888	2810	5634	2456	2402	2890	1715	3305	2738	3362	6075	1419	5527	2907	1699	3103	3190	4199	927	1267	1845	3492
ENSG00000075785	2514	2716	5725	2556	4225	4046	3795	1682	6900	2042	4029	3031	4121	2451	3903	7227	6258	5696	6058	5944	1794	4271	2749	2865	3029	7277	3345	2639
ENSG00000075790	410	383	698	401	889	116	391	465	317	1203	153	839	970	150	435	767	511	399	617	324	519	893	1013	682	227	637	443	336
ENSG00000075826	489	283	291	159	78	276	542	181	219	319	60	265	471	264	37	179	164	342	119	246	466	512	323	215	227	1451	52	182
ENSG00000075856	1911	2848	2434	1526	1883	3414	1362	2189	2536	1770	1874	2857	1889	3634	2846	2530	4076	1900	2184	4136	1823	1290	2323	1916	2001	1930	1556	1217
ENSG00000075884	113	325	168	161	176	44	151	272	277	102	108	45	24	43	729	1397	168	3883	89	509	96	295	24	138	121	53	160	64
ENSG00000075886	87	36	225	30	27	155	65	139	39	102	25	168	100	37	17	7	35	49	48	111	79	97	82	37	120	80	12	44
ENSG00000075891	0	123	0	37	0	2	4	0	0	0	0	0	0	375	0	4	4	10	0	6	0	5	2	0	15	0	0	1
ENSG00000075914	372	212	615	271	310	292	235	390	581	138	459	487	144	225	451	246	591	160	991	292	228	389	398	654	220	296	273	258
ENSG00000075945	1516	1850	1422	976	1788	1317	898	2220	659	963	1365	1741	1165	1353	2686	1932	2491	782	4081	2086	1609	1944	1919	1310	263	1055	2364	707
ENSG00000075975	353	284	520	249	236	341	204	361	313	180	363	413	212	362	339	498	571	287	621	427	227	414	384	648	99	369	429	237
ENSG00000076003	1694	1599	1252	1477	1271	1401	595	2387	3370	3151	3043	2702	2558	2692	1892	1282	2699	2171	4619	1501	1609	1672	1675	1703	611	835	1831	637
ENSG00000076043	295	450	640	450	639	484	385	400	1070	383	427	1045	296	98	754	842	510	490	400	556	482	414	990	375	376	556	494	338
ENSG00000076053	496	548	1385	633	959	945	216	593	942	394	1621	565	288	342	982	1216	1295	515	898	1147	441	516	608	750	160	558	749	312
ENSG00000076067	306	600	808	408	394	378	382	336	440	144	454	280	300	330	521	669	726	314	501	801	225	539	374	338	107	267	250	295
ENSG00000076108	10688	7638	7097	5060	4004	6942	15948	4708	13049	4898	4203	11679	13010	29133	6795	4978	6679	6380	4106	12089	11218	11827	11928	6444	15044	10850	3799	5503
ENSG00000076201	760	510	999	541	379	515	853	759	890	252	593	456	796	345	266	332	757	489	423	870	693	757	497	588	532	1318	534	762
ENSG00000076242	924	948	1037	1017	922	747	690	1152	1448	544	684	861	1041	918	996	1049	1719	414	4673	1214	796	1150	793	865	274	981	784	1063
ENSG00000076248	471	525	391	362	1042	382	226	694	1080	538	324	405	769	601	829	250	463	480	1140	299	428	247	270	435	392	612	957	370
ENSG00000076258	292	440	130	139	417	300	124	257	65	675	482	324	164	178	533	392	1820	74	786	571	214	382	166	95	67	233	386	341
ENSG00000076321	1173	902	1446	654	1093	851	588	1742	890	791	896	2814	2824	860	1174	1002	2395	864	3789	1341	6978	1386	2541	1203	309	1273	1496	871
ENSG00000076344	46	163	279	44	42	36	94	3	14	28	1	271	771	18	1	29	24	6	0	28	15	245	701	5	297	223	51	34
ENSG00000076351	116	185	167	200	68	185	177	166	335	205	113	423	262	67	106	148	355	241	531	239	683	482	328	139	114	239	65	179
ENSG00000076356	399	2029	1053	3876	1891	1693	2341	3646	1189	409	2195	2493	604	2421	1518	513	3097	718	2969	2012	1644	757	8439	702	1261	618	4209	2060
ENSG00000076382	2414	656	1382	1266	378	638	647	1987	5788	2665	2016	2193	2716	2423	1320	341	533	2373	2765	1330	3903	3879	889	1421	1210	1219	1419	832
ENSG00000076513	349	859	1378	617	1751	436	888	756	1358	895	2097	705	1143	267	890	761	820	1013	1453	931	739	850	540	873	937	647	1076	749
ENSG00000076554	131	316	149	217	21	356	283	53	60	295	9	257	52	115	12	213	48	829	26	203	65	352	335	9	139	106	41	12
ENSG00000076555	1056	2307	834	964	1339	214	506	563	302	1699	201	1345	2659	386	661	852	821	1511	524	1066	1067	710	4375	241	2186	772	830	1736
ENSG00000076604	1317	1067	1021	584	148	952	598	467	536	256	1009	347	371	353	268	455	1174	858	954	1000	1153	1371	193	257	136	351	267	89
ENSG00000076641	196	1252	841	339	224	119	1084	303	870	299	311	446	97	451	4637	1333	169	3407	163	3173	445	722	181	303	143	549	264	183
ENSG00000076650	410	382	512	286	682	567	366	399	394	326	284	311	536	321	785	444	674	463	403	358	353	931	127	508	583	614	323	430
ENSG00000076662	189	419	259	327	322	76	234	340	229	190	676	111	130	67	411	165	137	293	285	197	218	198	58	241	125	339	392	109
ENSG00000076685	356	644	499	441	685	427	323	285	708	388	206	245	261	567	150	663	672	368	627	501	230	338	201	374	130	586	205	324
ENSG00000076706	1074	1984	4330	2801	1283	737	6976	7476	1009	6244	14231	2148	13685	738	304	1842	5096	6208	739	7774	5934	4746	4434	586	3085	7138	2292	200
ENSG00000076716	605	1939	748	3267	418	1057	306	1617	50	184	1392	517	1085	1969	479	675	4226	126	1044	4925	681	1646	402	2623	364	1322	3982	826
ENSG00000076770	140	136	33	192	109	57	57	132	146	73	108	183	236	40	208	208	186	277	575	154	188	165	117	173	199	198	86	136
ENSG00000076826	189	122	243	11	0	206	194	5	4	2	9	4	2	36	2	7	3	10	4	4	10	41	26	10	57	8	1	5
ENSG00000076864	31	165	242	88	1	18	68	0	3	9	14	1	6	36	13	45	334	326	11	8	74	65	7	7	102	78	0	7
ENSG00000076924	837	1235	1424	665	528	890	591	721	811	933	1129	780	1094	837	1709	876	2152	693	1411	938	1303	1408	1784	797	967	1199	975	630
ENSG00000076928	1806	421	692	393	433	426	2043	893	2312	868	371	482	1153	152	353	239	290	975	411	481	838	1077	526	338	1079	1191	259	618
ENSG00000076944	209	652	691	587	382	707	1457	724	824	87	539	44	43	53	55	235	88	405	218	605	160	3122	49	396	570	271	181	127
ENSG00000076984	263	298	290	218	80	193	247	289	204	281	185	201	323	103	235	98	347	206	318	160	415	393	354	367	244	511	247	192
ENSG00000077009	2	0	3	32	3	9	2	0	0	34	4	2	6	0	1	20	0	1	3	0	3	11	5	0	5	34	0	0
ENSG00000077044	290	366	710	399	139	259	330	461	484	1157	364	304	362	177	118	225	480	686	237	1233	576	663	777	312	303	317	177	221
ENSG00000077063	89	833	878	378	110	74	294	910	212	159	1253	48	112	2466	52	1649	76	1088	106	1781	170	74	1560	683	2443	1803	166	1738
ENSG00000077080	0	8	5	0	0	0	0	0	0	0	0	0	0	0	0	4	0	2	0	0	1	2	1	0	28	0	0	2
ENSG00000077092	140	406	612	805	78	171	91	42	43	33	129	1130	286	188	268	825	3241	42	705	893	60	456	757	196	147	17	276	63
ENSG00000077097	8616	7169	11894	6532	6676	10543	3470	5883	5578	3873	5212	9610	4485	8532	6376	9459	19015	3026	7741	7395	4105	8352	6873	9079	2310	3214	6993	5113
ENSG00000077147	4336	5048	6117	4842	8959	4576	2830	3302	6820	3266	4782	4131	2926	5805	3278	6822	7265	4086	5473	5822	2194	2960	3257	6701	694	4126	2834	3744
ENSG00000077150	333	386	626	347	297	167	670	652	404	186	344	141	311	118	93	268	468	320	280	497	277	406	131	249	309	259	263	118
ENSG00000077152	991	161	532	466	16	259	148	218	732	921	497	2623	2004	801	581	193	112	549	3545	243	1381	547	1765	475	515	435	1177	132
ENSG00000077157	1249	762	1567	899	503	1469	380	447	451	7168	289	13466	15175	454	709	1210	511	790	5963	777	4552	1205	15268	841	1821	1366	11551	573
ENSG00000077232	2529	2494	3678	3708	6403	2323	1581	2195	4660	4767	1557	2722	1295	1896	2427	2686	3407	2528	1694	2833	1726	2493	2154	1324	876	2870	1409	1616
ENSG00000077235	3757	3569	5872	3310	2208	3089	2776	3997	6073	2941	2869	3661	4094	2953	6157	2252	4104	3861	2766	3611	5310	2980	3480	2421	1965	4898	3416	3341
ENSG00000077238	248	609	968	772	466	310	3039	1525	2357	1115	1323	902	830	190	578	756	248	936	486	2144	3343	2121	856	877	342	315	1645	1347
ENSG00000077254	1965	2315	3014	1728	4489	2491	1123	3192	3407	2143	1181	2181	1219	2223	1641	2237	3681	1694	3510	2413	1825	2691	1527	3695	872	1617	3146	874
ENSG00000077264	66	369	88	122	6	167	24	133	14	474	36	426	416	55	80	2060	386	119	20	290	3436	321	1162	714	1097	5	126	4
ENSG00000077274	18	1498	57	480	0	3	3	10	2	997	0	26572	13560	1026	613	13815	1141	0	5	35	1598	80	15645	6	339	29	8670	3
ENSG00000077279	3	227	0	10	31	2	0	0	1	7	1	13602	4018	0	1	472	0	4	2	4	1740	29	9121	2	395	0	6237	0
ENSG00000077312	577	312	529	302	379	379	232	332	1147	270	556	181	403	335	436	359	966	574	558	286	398	330	236	309	459	445	320	145
ENSG00000077327	0	1	0	9	0	12	0	3	5	11	2	2	0	33	1	19	206	1	1	0	4	1	17	242	7	48	0	14
ENSG00000077348	42	83	42	65	5	38	21	105	847	50	83	17	21	30	135	33	93	70	83	28	72	61	31	54	61	112	48	4
ENSG00000077380	4056	2909	4609	2307	3960	4641	2353	2064	2341	3283	3160	5079	1950	2147	2820	4127	5736	1658	2301	4331	2060	2854	4008	1943	1506	2671	1466	2537
ENSG00000077420	166	513	212	602	659	38	507	674	1086	126	798	41	112	81	305	718	129	313	5911	538	128	450	40	1469	529	159	384	319
ENSG00000077454	1012	1357	886	769	390	472	1596	925	1353	706	486	572	884	528	485	786	612	1137	625	2004	1177	772	811	434	1682	1034	316	759
ENSG00000077458	1501	488	805	577	609	1543	754	602	826	369	549	1802	571	595	645	748	819	551	467	944	826	549	1812	676	741	880	624	267
ENSG00000077463	80	147	164	69	185	92	171	148	324	164	174	84	136	82	137	86	182	155	182	121	205	144	154	166	129	205	93	92
ENSG00000077498	0	2	4	0	74	2	14	20	4	5	4	43	0	1	0	15	0	12734	0	17	2	7	0	0	31	6309	2	1
ENSG00000077514	541	160	378	282	233	327	200	268	949	344	376	759	755	217	401	423	424	234	1073	492	757	619	528	512	373	327	666	279
ENSG00000077522	128	56	153	6931	0	23	88	25	106	46	123	216	2093	84	38	1510	2	303	394	12	8	155	199	39	1875	3689	65	0
ENSG00000077549	998	2028	2544	1691	2562	1163	2232	4536	4834	1713	2779	846	1601	881	3316	1777	4464	1771	17265	1761	2963	2066	1474	1501	3431	1419	6527	2053
ENSG00000077585	529	328	1195	564	321	474	643	325	814	399	624	493	263	853	80	492	323	2548	440	559	212	274	683	562	307	8532	264	504
ENSG00000077616	135	68	547	53	61	13	4	22	56	303	21	197	262	6	14	239	9	21	121	198	164	42	177	24	52	36	8	26
ENSG00000077684	817	1113	791	690	377	1131	409	882	1829	1670	745	818	615	884	423	927	1382	2105	1320	564	2350	1984	750	550	591	1276	771	294
ENSG00000077713	144	408	432	403	322	107	480	252	821	216	415	341	214	75	598	684	485	487	282	476	289	397	230	294	122	347	405	244
ENSG00000077721	518	506	660	631	531	203	406	478	1130	725	278	865	455	315	1239	518	607	956	1198	316	1443	1026	937	1056	350	627	887	451
ENSG00000077782	2262	13492	5335	7696	7056	1838	4218	6342	3228	7371	5822	9593	13803	15077	9996	6707	28302	2628	15982	3536	14093	2313	6550	10214	926	29467	4328	6530
ENSG00000077800	205	131	182	86	6	376	233	83	174	167	96	84	75	107	46	104	134	674	28	297	280	148	479	85	387	84	52	85
ENSG00000077809	19970	29662	26305	18232	28997	36791	11893	15921	11767	16713	8862	22537	17769	15893	10426	18611	40590	40408	25093	16129	10670	10765	13640	12480	9848	25756	13541	14994
ENSG00000077935	164	1056	16	109	30	537	22	51	15	35	19	19	5	9	32	35	306	609	87	169	65	338	15	78	129	48	18	34
ENSG00000077942	962	6628	23236	7955	17605	1865	2180	8313	180	1013	1923	1214	2194	21870	17608	3395	6061	1810	5908	1507	4846	4232	165	2619	412	524	7381	18374
ENSG00000077943	142	1358	687	336	132	133	50	1496	49	11205	283	318	7248	219	45	364	150	34	17	242	4689	71	1822	1024	3412	27	11198	20
ENSG00000077984	29	51	14	99	10	26	56	85	16	19	9	4	8	19	7	38	41	92	19	58	25	43	3	25	42	11	85	2
ENSG00000078018	1008	954	828	569	186	81	1166	191	52	104	354	19	42	146	298	1777	277	386	87	5071	851	444	82	70	194	71	80	21
ENSG00000078043	630	1188	1548	921	932	860	608	621	737	1122	737	1596	1007	797	676	871	1922	1551	1031	864	1083	1003	2540	1081	1336	825	1002	714
ENSG00000078053	72	409	330	127	197	67	249	744	19	1252	384	121	615	477	894	69	590	30	288	1071	311	424	283	426	706	6	4006	1204
ENSG00000078061	431	492	777	726	522	413	464	1029	1153	1006	860	391	818	301	1270	495	915	554	1004	812	1054	676	588	953	473	634	534	380
ENSG00000078070	705	828	906	1126	803	1481	591	1305	787	833	746	1468	1053	1017	442	784	652	793	1561	1220	753	1163	1409	1578	441	848	958	477
ENSG00000078081	346	357	362	358	0	109	357	83	145	67	49	32	0	483	0	280	45	132	15	51	213	160	24	6	522	32	109	65
ENSG00000078098	456	683	3413	1242	1451	1037	1265	2220	1853	716	5465	362	846	619	880	1449	36	789	249	3047	247	1853	95	938	138	229	1192	6634
ENSG00000078114	387	1305	262	3021	98	1066	433	10	20	16	130	21	17	1648	0	241	100	22	484	6	22	35	25	289	87	10	9	270
ENSG00000078124	521	126	630	289	231	560	245	259	659	252	201	334	174	122	229	271	257	488	295	263	171	206	252	266	46	204	158	109
ENSG00000078140	357	172	246	216	674	393	233	1606	462	404	245	333	314	532	260	579	444	297	569	430	584	448	357	679	213	541	396	155
ENSG00000078142	2127	1168	1363	932	1571	1312	691	992	888	1617	889	2449	1113	1307	757	879	2078	1380	1525	826	683	1832	1399	1685	1074	1553	1436	2711
ENSG00000078177	3608	1687	1573	1900	1483	2381	801	1179	560	726	679	1335	755	1537	703	811	2209	866	2673	920	1581	1291	1423	4924	668	1283	1053	1134
ENSG00000078237	111	161	250	204	343	68	153	181	257	265	175	310	136	61	253	234	90	209	162	359	62	201	313	268	285	376	259	110
ENSG00000078246	826	527	1500	481	982	615	540	717	569	742	447	1079	1580	385	732	751	936	884	1310	606	1314	459	739	699	347	982	1178	754
ENSG00000078269	1657	1298	4267	2491	512	2464	1388	3724	3975	1244	1533	690	561	154	1233	797	479	339	246	3524	521	2527	650	644	627	697	1999	1902
ENSG00000078295	5	505	328	216	2	15	8	1	15	782	2	306	24	660	14	157	6	4	222	1	19	159	256	850	23	1460	4	12
ENSG00000078304	1865	2148	3043	1812	4110	1859	1282	2069	3274	2476	1856	1222	2138	1701	2084	2212	3179	2051	10404	2130	2030	2937	2163	4085	1771	822	1944	1752
ENSG00000078328	193	53	17	32	0	596	6	0	0	0	0	218	4	8	28	21	1	7	6	15	21	9	330	2	26	52	0	0
ENSG00000078369	4631	3693	5648	3702	2348	5290	3368	7607	8175	1894	9630	1612	1645	4508	12782	4938	6952	5235	5439	6143	5156	1483	1741	4068	2874	4471	5839	2785
ENSG00000078399	0	13	87	6	0	2	35	44	14	1	2	39	91	3	72	21	1	5	132	3	6	52	21	105	39	4	10	12
ENSG00000078401	254	138	107	91	79	734	224	11	9	41	27	39	32	12	85	91	49	27	43	18	40	291	102	14	9	7	45	10
ENSG00000078403	3509	1516	2477	1423	1205	4901	1690	1745	1506	1273	1521	4013	2558	1093	690	1815	2244	1793	1702	1883	1438	1344	1784	2315	1524	2137	1212	6019
ENSG00000078487	160	156	72	81	27	319	99	58	82	69	29	196	59	83	106	271	263	107	110	272	194	71	136	101	140	166	59	109
ENSG00000078549	28	46	315	8	2	0	32	158	19	31	63	2	4	55	2	22	452	5	10	19	252	7	8	2	24	2	15	3
ENSG00000078579	0	0	6	2	0	0	0	4	0	0	0	0	0	0	0	10	0	0	0	1	0	1	0	16	9	0	2	0
ENSG00000078589	55	79	10	32	0	4	45	102	17	14	2	2	0	36	11	18	12	22	12	12	14	2	6	5	6	13	79	0
ENSG00000078596	565	2491	960	662	696	83	335	303	310	321	766	93	442	117	174	2575	888	119	1051	121	825	245	918	160	52	322	1162	41
ENSG00000078618	6516	6992	8230	6902	4782	7761	6300	12027	14782	8356	8209	4789	2955	5661	6462	8379	9030	9316	7291	14540	7141	7449	3563	15268	12354	5534	7291	2165
ENSG00000078668	1589	2071	2549	1618	2852	1409	1078	1521	1904	3029	1668	5086	2978	1319	2480	1995	3288	2102	5215	660	2789	2059	4241	2735	963	1854	1534	826
ENSG00000078674	10203	10701	13937	8079	10713	14861	5581	6640	12909	9330	5215	15307	17408	8328	5804	15301	11070	6632	12290	7304	11121	14660	10127	14426	3551	10383	8026	7873
ENSG00000078687	455	919	1159	793	322	1066	673	517	489	801	285	1606	1504	1734	680	1268	2381	824	1218	1357	2363	512	1202	731	411	7834	411	613
ENSG00000078699	1115	585	727	429	556	1427	471	630	521	588	396	826	835	836	1406	724	1017	588	1114	900	936	745	596	545	1326	459	483	819
ENSG00000078725	0	20	250	29	0	17	8	0	0	9	8	56	40	684	19	62	204	0	0	19	41	14	441	2	105	41	0	0
ENSG00000078747	3343	1999	3374	2311	4215	2528	1525	2378	3084	1632	1205	3153	1724	2235	2830	2493	3717	2360	3050	2513	2071	3215	1973	2705	1322	1331	2203	2525
ENSG00000078795	23	18	10	9	5	9	9	14	11	40	2	20	14	11	20	13	9	19	14	25	16	44	14	14	31	25	15	3
ENSG00000078804	99	38	120	152	54	64	135	50	62	203	67	113	433	26	457	81	61	224	133	105	334	246	610	66	221	197	201	158
ENSG00000078808	1160	1740	2770	2608	665	5713	1621	2678	3227	1228	5005	514	753	1907	3558	2433	3160	2889	1392	5149	2352	1479	787	1562	900	1780	1483	2070
ENSG00000078814	218	154	67	230	36	111	102	105	60	217	29	195	422	60	52	51	74	66	37	158	188	204	1139	61	327	131	26	186
ENSG00000078898	0	8	0	0	0	0	0	0	0	0	0	0	0	0	0	0	1	1	0	0	0	7	0	0	41	88	0	0
ENSG00000078900	22	81	199	34	125	24	13	3	6	78	3	5	226	95	125	18	112	75	310	19	624	77	7	18	46	12	16	1
ENSG00000078902	227	203	362	226	204	258	458	307	357	212	471	63	148	186	381	255	460	246	254	349	218	112	126	147	160	356	154	100
ENSG00000078967	72	127	101	101	103	56	60	114	92	105	108	138	152	122	268	175	348	124	223	136	168	110	190	109	76	129	160	114
ENSG00000079101	401	426	89	1044	7	276	28	1	9	42	3	28	8	11	3	10	431	71	7	118	9	25	86	42	36	19	16	2
ENSG00000079102	2470	656	3070	405	215	1754	547	502	63	139	391	1173	342	987	1648	3739	4934	407	2909	2611	4257	605	2787	571	1557	104	2031	821
ENSG00000079112	20	13	20	1	0	13	2	15	13	1	4	17	6	9	1	8	10	0	1	379	2	22	17	23	27	18	2342	5
ENSG00000079134	2027	1325	1060	830	1843	1950	1069	950	1208	1344	627	1794	1929	977	677	651	1187	938	1311	768	1312	970	2614	2808	847	948	672	454
ENSG00000079150	413	859	1379	956	1084	613	429	626	511	48	799	1148	474	1762	1654	1698	1179	1265	444	1572	702	413	986	796	240	222	631	833
ENSG00000079156	188	50	352	204	522	130	234	399	683	567	286	166	1202	429	169	149	73	201	177	167	544	202	69	459	455	142	389	560
ENSG00000079215	361	1220	455	1284	608	807	673	1341	856	112	1917	33	182	99	192	2171	1359	449	266	946	153	113	232	4222	175	4229	898	881
ENSG00000079246	6057	3907	5966	4030	4503	4140	3285	3114	4476	4545	3750	8097	2995	4240	4783	3949	8293	5595	3794	5793	3207	5255	4702	4488	2089	7801	3086	1393
ENSG00000079257	334	900	1441	467	2043	580	467	973	318	563	1531	242	270	411	542	415	789	599	4783	299	199	241	71	136	348	404	286	222
ENSG00000079263	206	279	322	132	179	42	361	329	351	168	143	101	49	72	272	321	159	103	180	488	248	705	128	260	452	110	239	83
ENSG00000079277	289	472	513	441	573	430	687	782	1513	715	351	356	229	329	396	602	704	434	921	1563	809	595	365	580	310	373	362	355
ENSG00000079308	1580	3152	3246	2393	3283	563	3693	2091	1859	10584	2944	5468	7490	1243	7084	5079	3114	985	3006	18085	24692	3488	17505	645	15747	2957	6822	1667
ENSG00000079313	6578	643	803	786	306	4805	936	585	1175	280	1297	510	814	607	894	591	1126	730	482	968	1178	505	1233	338	905	1096	478	540
ENSG00000079332	914	1510	2115	1383	1610	1401	688	1337	2289	758	1856	1478	828	1816	1667	2650	2759	1936	2799	1381	620	662	1457	3317	353	915	1261	1522
ENSG00000079335	116	96	434	110	138	175	61	143	163	133	53	84	29	63	121	250	188	126	249	248	123	125	66	166	170	92	77	63
ENSG00000079337	426	312	165	83	233	39	529	207	131	88	181	43	223	23	38	116	115	43	108	82	135	115	132	13	126	26	31	35
ENSG00000079385	58	1642	2193	312	39	42	369	42	102	77	83	368	57	98	58	69	61	81	209	621	97	98	349	81	156	238	4	38
ENSG00000079387	1216	1209	1051	701	1072	553	414	827	1756	1168	507	1481	792	804	1506	626	1365	853	1746	864	784	773	1095	1017	652	506	1181	529
ENSG00000079393	1	0	2	123	0	3	0	0	0	0	0	12	0	0	2	9	0	4	13	0	0	1	5	0	15	43	0	0
ENSG00000079432	2669	1249	1687	1369	1136	1070	2690	1489	3182	2625	1281	32	3743	837	1298	798	3467	2272	1809	1109	3418	1868	89	1017	3355	2862	1110	2101
ENSG00000079435	255	184	95	102	41	8	174	26	33	125	36	27	455	60	115	16	114	12	83	20	104	51	69	28	226	186	8	51
ENSG00000079459	562	1206	967	982	1337	942	560	955	1183	1465	801	1642	1961	602	1041	1518	975	1436	2165	762	850	1361	1564	1456	375	2103	1142	1861
ENSG00000079462	272	124	353	308	53	320	59	90	177	207	419	2	261	263	199	115	866	141	730	144	236	49	23	59	93	257	127	43
ENSG00000079482	175	99	51	120	129	141	47	45	151	165	43	198	36	338	223	223	165	85	166	112	413	87	194	90	50	234	109	100
ENSG00000079557	0	3	1	0	2	0	0	0	0	10	0	7	0	0	0	4	0	0	0	0	12	14	11	0	29	0	0	0
ENSG00000079616	1498	765	1435	947	461	764	761	1058	3182	1074	1105	1206	1482	1263	1611	362	1435	1070	1951	497	1985	2603	591	803	1770	1039	1334	732
ENSG00000079689	0	14	0	2	0	0	0	0	0	0	0	0	0	0	0	0	0	0	0	0	0	2	0	0	0	0	0	0
ENSG00000079691	464	720	620	565	1087	703	768	673	475	42	381	368	54	228	568	1220	323	564	1924	376	240	796	514	81	147	483	157	782
ENSG00000079739	465	1964	2071	1687	2088	751	833	3308	2942	4049	12778	649	1220	1959	1287	2375	3476	3337	2655	2931	2781	1789	996	3469	921	3660	2654	1043
ENSG00000079785	1172	1261	1759	1255	2134	1258	740	772	2376	1618	1257	2232	677	1138	1545	1254	3483	1521	2127	1179	878	1192	1878	1673	604	1282	1594	1123
ENSG00000079805	1964	2450	3093	2292	2331	1336	4106	4414	4893	2138	2736	1713	3517	1536	3215	1848	2455	3549	3407	3255	2969	7346	2451	3654	2121	4301	2316	2695
ENSG00000079819	5072	8713	6422	6771	12216	4649	4945	6379	17680	1794	8003	7725	10068	8353	23724	41339	25040	3331	22407	17959	14002	11855	6420	6710	11218	3412	6655	5763
ENSG00000079841	58	286	183	93	0	267	2	34	1	38	395	3	265	159	10	4937	97	10	421	3	321	852	267	20	406	1311	7	26
ENSG00000079931	129	825	8050	38	972	383	297	109	89	145	299	23	133	188	2371	733	14	863	202	3200	270	622	153	29	204	1742	24	266
ENSG00000079950	420	560	607	527	560	884	270	576	620	255	519	619	301	303	888	2177	1040	485	615	1114	364	514	459	390	225	1428	551	331
ENSG00000079974	1081	874	855	560	1559	1374	554	489	359	386	507	837	426	629	429	462	790	600	1075	717	928	332	536	359	531	909	201	452
ENSG00000079999	588	831	1380	793	775	506	548	1503	1358	1555	1746	543	869	626	1747	564	1714	771	2114	580	1355	1580	1620	783	431	864	1270	374
ENSG00000080007	10	194	17	106	10	3	24	83	8	129	7	0	2	0	3	149	322	21	106	16	21	60	0	47	26	344	139	7
ENSG00000080031	33	108	409	82	700	63	102	1	545	48	75	127	233	211	1340	343	11	213	3254	824	17	106	30	117	98	1735	10	291
ENSG00000080166	0	13	0	9	0	3	4	3	4	1	4	41	10	14	0	31	7	8794	4	3	4	14	61	149	28	71	10	9
ENSG00000080189	646	493	356	445	540	294	537	848	662	480	577	315	595	332	988	289	704	328	766	438	818	449	503	359	246	543	431	294
ENSG00000080200	553	1366	1266	864	930	226	923	555	1754	1569	635	999	2878	617	423	841	634	398	808	847	479	1478	3350	899	522	865	470	550
ENSG00000080224	665	39	248	2	49	689	2	0	15	578	4	2	2	900	1	404	1	24	659	3	306	48	9	129	1856	5	87	2
ENSG00000080293	0	4	2	1	0	0	0	0	0	1	0	1	0	1	3	6	0	1	0	7	30	3	0	0	8	1	2	5
ENSG00000080298	1007	1493	932	726	279	1154	371	489	187	277	349	1222	412	354	129	603	1722	421	261	716	531	401	811	325	301	297	541	328
ENSG00000080345	10570	5475	8025	6204	9511	7930	4517	4260	8489	12514	3696	11715	7210	6828	5566	7647	8278	4468	5090	8600	5994	10139	7793	8098	5070	6486	4167	5074
ENSG00000080371	519	471	858	564	1086	811	541	391	1345	806	583	511	571	819	1407	1059	1013	815	787	1044	557	686	957	937	350	696	612	541
ENSG00000080493	55	182	319	228	72	98	14	43	17	438	153	85	689	249	512	203	409	99	1499	547	602	132	725	101	62	16	143	25
ENSG00000080503	3625	5266	6592	4019	3407	10805	4819	3951	4284	1893	6439	10362	8529	3445	2039	6779	12507	1881	4129	8542	3103	4555	8958	2408	3111	2302	5060	4869
ENSG00000080511	0	0	0	8	0	0	4	2	0	0	5	0	0	0	4	9	0	5	0	4	0	11	0	18	54	0	2	0
ENSG00000080546	801	1568	469	551	1618	958	269	460	302	393	362	888	454	653	612	1400	965	432	1163	874	572	450	833	552	327	525	362	426
ENSG00000080561	248	401	488	276	477	552	326	89	92	474	291	917	360	585	181	652	658	71	448	321	710	712	1196	821	285	354	183	374
ENSG00000080572	0	0	0	0	7	0	0	0	0	0	0	0	0	0	0	0	0	0	0	0	0	0	0	1	5	0	0	0
ENSG00000080573	488	383	564	562	128	222	3515	1156	667	128	1990	23	175	248	3092	633	114	347	56	3917	731	119	57	906	242	82	666	1374
ENSG00000080603	9049	7669	9244	5499	3520	4799	11331	5365	13161	4728	5283	7990	11530	3301	5571	3534	7998	6670	4633	5809	14004	8893	7572	6626	12970	9486	4336	5789
ENSG00000080608	1659	2059	2694	1139	908	2338	1712	1274	2519	763	1942	4668	1766	773	977	2162	2049	1127	1063	4056	1402	1072	2557	2741	2090	1428	1569	1024
ENSG00000080618	8	3	8	10	0	5	4	4	3	3	3	17	0	6	2	6	7	18	5	15	7	3	1	2	0	27	2	0
ENSG00000080644	2	24	1533	56	0	17	9	2	2	52	2	155	8	1249	202	27	26	29	6	40	8	31	132	31	76	24	2	6
ENSG00000080709	15	4	232	76	0	10	20	84	26	38	125	461	302	488	30	59	69	136	2	29	67	176	94	18	235	31	91	11
ENSG00000080802	1648	1282	1412	784	528	906	1196	816	1689	674	628	1975	1332	1218	1115	1887	1985	1203	1912	1650	1583	765	3184	1004	1705	1928	1083	780
ENSG00000080815	2029	1535	2669	1825	1904	2158	1508	1813	2951	1839	1269	856	714	1918	1813	2270	2874	1923	2530	2193	1585	1890	1006	4468	432	794	937	1309
ENSG00000080819	151	180	305	241	241	227	326	284	751	306	166	284	355	209	205	228	190	299	350	564	163	317	223	312	178	423	238	372
ENSG00000080822	2169	1381	1830	1510	1910	1340	1355	1082	3568	3666	992	3318	2541	1028	1273	1467	1818	1194	2714	1517	2059	5226	4083	3635	800	1952	1685	870
ENSG00000080823	315	198	154	228	344	435	117	329	494	100	318	106	107	313	91	370	213	453	281	341	227	151	168	533	93	130	140	151
ENSG00000080824	74738	63903	78959	59866	89907	70120	38834	46599	124671	99735	79643	79227	70582	131694	69654	124010	86030	65828	118834	203069	38914	82234	53497	163822	86672	41344	43293	24930
ENSG00000080839	1505	573	589	580	898	638	339	1063	1898	1285	614	1034	1200	916	1390	690	702	1033	1788	651	1235	1596	318	1539	1875	534	950	277
ENSG00000080845	1131	513	1606	557	1136	1028	1298	855	1154	1076	862	535	2232	243	1569	731	670	741	2251	1048	1657	1177	786	437	895	1243	968	727
ENSG00000080854	1574	246	454	517	35	1280	600	17	14	1437	6	914	1926	452	24	62	159	95	61	97	1023	230	5400	19	802	450	20	6
ENSG00000080910	3	0	0	0	0	0	2	0	0	0	0	0	0	0	0	1	3	0	0	0	0	0	0	0	0	0	0	0
ENSG00000080986	750	99	432	383	110	165	139	293	887	519	409	366	765	607	242	411	131	247	1298	90	463	845	202	445	875	204	807	217
ENSG00000081014	691	464	821	638	1473	331	670	932	2073	1422	517	907	1142	741	1040	591	773	984	1493	339	406	1357	823	1657	463	584	1107	457
ENSG00000081019	1148	1105	1176	762	1165	1550	608	806	912	991	412	629	482	1152	817	1412	1615	557	1044	1002	1088	883	669	1065	319	721	884	307
ENSG00000081026	2084	836	1978	978	937	4172	813	1500	677	1405	866	4452	1251	966	465	1431	1454	365	1109	1198	2238	1439	1682	1269	2128	946	1634	787
ENSG00000081041	25	120	18	16	24	51	101	9	129	15	37	8	8	16	11	45	15	55	25	43	73	41	52	71	28	0	12	2
ENSG00000081051	0	0	0	110	0	3	0	4	23	20	46	0	8	0	8	1	0	8	51	0	45	22	5	0	8	0	4	18
ENSG00000081052	37	241	414	129	866	3	72	1	12	63	0	4	34	1145	52	66	61	21	9	59	142	222	101	15	48	108	16	7
ENSG00000081059	264	516	626	305	68	145	346	205	806	195	141	122	130	616	36	146	648	327	385	157	664	373	135	183	359	125	362	300
ENSG00000081087	445	713	983	795	821	210	465	755	2950	2266	708	1504	955	618	1378	1334	656	1453	574	2052	1128	2595	820	918	96	1720	1192	656
ENSG00000081138	0	0	0	0	0	1	0	1	0	0	0	0	0	10	2	47	0	198	11	35	25	8	2	2	90	0	0	2
ENSG00000081148	322	216	157	122	136	282	107	109	41	106	65	437	237	99	240	140	725	85	178	132	230	128	852	89	86	199	52	50
ENSG00000081154	1346	1551	1416	783	2441	1341	689	947	1522	1317	674	1056	1449	1150	1066	1392	1909	534	1969	871	1218	2357	1865	1735	950	1248	1609	880
ENSG00000081177	1238	898	895	789	129	1750	540	608	782	734	561	735	443	780	673	713	1265	572	366	927	909	1079	677	1435	239	461	195	402
ENSG00000081181	31	46	104	46	1	61	49	38	17	103	88	162	82	111	12	35	29	115	28	370	202	108	315	242	83	5	52	42
ENSG00000081189	946	1498	1027	2941	733	502	1365	1928	2663	875	3419	1637	2109	2229	449	5750	3266	1236	1639	3831	1252	2467	2402	1608	1909	3267	1915	671
ENSG00000081237	2315	3072	1647	3195	2559	577	2209	5528	7873	1080	1485	513	495	696	457	4644	1607	1253	1784	3818	900	2838	419	2532	730	772	2972	1005
ENSG00000081248	11	6	6	1442	0	1	1	4	41	4	0	0	243	3	16	796	0	10	83	9	0	21	332	0	70	1312	2	2
ENSG00000081277	22	189	279	12	12	6	17296	540	1	2	3	73	4	10	1	29	68	19	5	4	15	202	48	1	77	512	58	362
ENSG00000081307	806	819	955	632	762	1283	525	538	1361	751	470	448	742	542	621	800	1057	496	818	1017	481	933	455	1004	324	881	731	478
ENSG00000081320	755	1387	541	1012	497	998	776	1093	1323	949	1219	286	561	588	408	1396	245	736	1265	1718	342	1528	440	1163	176	309	1043	964
ENSG00000081377	145	293	355	217	414	233	196	236	221	254	177	436	1070	298	357	323	321	261	350	429	71	156	366	232	124	167	517	451
ENSG00000081386	1409	1294	1687	983	2821	1349	528	1026	1025	1683	277	1999	1915	1388	1822	1634	2161	915	2253	835	1028	1224	1668	1859	991	858	1259	414
ENSG00000081479	534	1480	990	264	2	12	57	0	0	5	8	3	0	1881	0	58	6	657	0	68	33	39	4	41	157	860	8	0
ENSG00000081665	2746	2152	2627	2541	2899	4431	946	2575	803	893	664	2327	1660	5446	3086	4239	2766	1608	2646	905	1567	1645	3289	1670	648	1551	1903	1117
ENSG00000081692	113	35	105	71	2	76	51	48	64	69	106	56	112	46	42	49	194	70	83	72	83	30	139	35	65	138	39	57
ENSG00000081721	492	254	429	229	545	286	197	646	362	276	340	596	291	230	425	371	469	437	314	408	332	421	618	521	111	455	396	198
ENSG00000081760	321	793	501	402	479	339	535	221	481	614	528	500	584	394	433	247	422	684	463	681	260	478	300	327	708	321	243	521
ENSG00000081791	425	728	601	478	411	446	315	451	791	367	472	521	470	358	540	335	558	578	747	531	767	399	706	413	272	687	274	269
ENSG00000081800	0	0	0	0	0	0	1	0	0	0	0	0	0	0	0	5	0	2	0	2	0	3	2	0	7	0	0	0
ENSG00000081803	294	1677	1585	867	1228	497	564	1691	331	1857	1150	510	571	933	61	984	181	508	2951	556	629	1348	245	485	3465	439	462	715
ENSG00000081818	1935	1368	502	827	325	1235	270	353	88	237	429	1954	354	2050	9184	750	591	1435	3485	619	7236	285	2310	372	306	576	297	292
ENSG00000081842	678	1739	330	791	32	3062	68	190	34	12	62	1037	4507	767	262	496	689	740	8	551	94	387	817	195	235	123	19	21
ENSG00000081853	919	241	150	132	105	650	50	246	89	102	166	52	861	377	2107	456	1614	96	129	139	2600	192	235	81	174	131	116	15
ENSG00000081870	315	387	301	287	640	298	142	730	680	620	95	395	225	341	345	279	437	472	934	190	491	314	226	636	111	156	532	117
ENSG00000081913	1148	682	759	307	938	820	542	701	889	966	364	387	908	582	695	295	369	877	1314	506	278	999	768	718	411	1564	741	1262
ENSG00000081923	652	1126	2104	962	398	806	1327	1180	1462	1494	998	1162	3324	464	722	662	496	233	175	2409	822	3546	462	230	305	676	2861	537
ENSG00000081985	102	177	105	109	814	29	382	154	179	54	45	24	39	37	10	323	44	1227	91	138	158	280	75	354	153	4250	77	19
ENSG00000082014	752	1335	1667	1233	423	1296	543	555	179	736	228	956	1651	228	377	688	3428	1177	360	490	1153	176	1104	322	1038	1591	472	640
ENSG00000082068	1023	1518	2053	1021	1752	1422	728	1954	2002	822	1182	774	1396	945	3628	1454	2477	1294	3005	1855	1212	1642	1400	2564	760	1214	1110	1350
ENSG00000082074	1437	2203	1953	2403	1241	425	3730	3491	4471	504	704	490	448	411	315	5048	768	1620	1544	4384	1324	3139	404	1654	3397	1064	2260	945
ENSG00000082126	12	4	11	10	11	3	30	15	28	20	33	22	19	0	4	23	12	19	3	22	3	80	22	6	19	42	2	2
ENSG00000082146	545	319	274	376	1540	278	152	224	573	326	345	668	351	201	352	334	316	846	421	299	230	368	730	289	329	682	251	361
ENSG00000082153	2562	1775	2888	1967	4198	1518	1845	1648	2569	2173	2142	1873	1335	1640	1744	2387	2519	2509	2987	2063	993	2757	1546	2859	762	2017	1447	1670
ENSG00000082175	74	129	21340	74	185	39	15	19	4	13	18	3953	476	20	330	292	7	26	13	20	189	260	980	3	143	67	2	2
ENSG00000082196	207	292	36	206	37	461	38	2876	25	35	85	105	74	53	32	175	66	65	3149	65	80	63	529	63	104	101	1378	49
ENSG00000082212	750	519	850	978	727	290	537	532	3466	1850	747	1442	803	307	595	1144	1337	3317	591	677	531	1155	1109	1919	1006	1309	613	413
ENSG00000082213	665	521	730	426	563	436	229	729	747	638	519	685	540	344	1105	404	707	1055	1198	619	611	881	553	1019	162	373	710	684
ENSG00000082258	3558	2421	2751	1924	1694	5405	1808	1609	4032	2370	1678	3546	2020	2224	1122	3307	3955	2975	2196	3815	1884	1915	2973	1494	1828	1799	730	1932
ENSG00000082269	1709	798	3751	1085	1103	4215	1180	1056	755	560	463	1837	634	572	346	3223	1259	805	715	613	1076	1282	1691	1960	861	673	842	825
ENSG00000082293	8	34	6	17	2	0	2	0	0	329	2	2	5	9	95	1499	1	2	1	112	141	61	3	12	3375	208	4	3
ENSG00000082397	681	1642	3321	736	5062	262	1591	1351	3829	334	3954	135	565	5124	4580	6099	528	2575	17789	3112	1576	2690	8188	3016	1449	3038	680	537
ENSG00000082438	2034	2740	2829	1298	3602	4719	2573	1053	1448	4522	1069	382	733	720	1271	3440	497	1283	5247	3082	8752	5249	689	684	1443	643	3650	1008
ENSG00000082458	606	307	444	443	102	594	197	172	106	417	72	1345	436	335	79	386	612	294	268	330	529	466	1124	194	197	210	326	225
ENSG00000082482	9	158	250	378	366	33	62	13	330	30	1726	21	0	17	346	3143	2	62	5	497	161	79	5	0	10	31	12	81
ENSG00000082497	10	459	128	506	70	171	93	603	6	219	14	472	707	34	478	817	1358	21	51	107	245	297	698	0	63	22	402	274
ENSG00000082512	383	1011	1933	620	591	1124	784	1023	526	4059	508	13426	8702	144	751	983	1123	2128	771	1118	2940	1611	10207	465	796	1087	1799	1539
ENSG00000082515	494	646	779	217	364	569	304	442	729	420	615	625	310	403	1025	558	1157	687	942	239	835	912	708	812	552	491	476	138
ENSG00000082516	1225	1830	1850	1187	622	1826	662	1366	1881	1699	1418	2394	1983	1468	2391	1168	2800	1567	1867	1069	2516	1206	2142	1668	802	1546	1089	379
ENSG00000082556	305	94	10	5	0	34	2	0	0	3	0	4	5	135	0	9	31	1	0	48	0	0	4	4	28	0	0	0
ENSG00000082641	5269	4785	8190	7124	4261	5813	6003	8055	5940	6855	6838	9881	6684	4165	7658	7715	7374	3264	6593	8624	11001	4998	7661	2566	1335	11728	5085	6003
ENSG00000082684	26	110	269	115	22	11	71	106	24	28	115	21	58	343	34	46	385	14	60	9	249	75	55	6	186	10	98	12
ENSG00000082701	1230	857	1330	854	869	2144	970	839	1549	971	928	1004	948	1106	1492	1199	1890	773	1606	1878	1030	1668	1323	1229	722	963	1307	683
ENSG00000082781	565	2592	2517	3063	3700	1709	2669	3266	6054	1147	5944	509	1365	1218	5290	1070	1621	1463	2999	4570	454	2525	1018	1514	517	520	3838	5980
ENSG00000082805	7423	3273	4628	2754	2478	6800	5017	3114	3500	2559	2868	4595	5481	1215	2734	3441	4405	2526	1941	6067	2855	4734	2880	3387	3982	4136	2963	3779
ENSG00000082898	10986	6482	7681	6548	8114	9597	2980	6259	13094	9250	4104	12980	7554	11216	5189	12879	14983	6343	10888	12020	5553	5938	7048	4416	2208	5141	6505	3978
ENSG00000082929	1	2	4	0	0	3	13	1	3	2	0	5	1	0	2	2	0	10	0	4	11	11	1	11	10	16	2	3
ENSG00000082996	490	788	733	609	1583	1097	469	606	1259	923	528	707	398	493	859	1275	1009	605	1086	735	454	1302	830	1137	225	987	782	529
ENSG00000083067	179	63	113	57	340	205	6	50	38	267	19	555	69	328	609	246	7	462	42	130	16	54	5953	16	219	32	91	33
ENSG00000083093	2398	2205	2114	1113	2697	1788	1737	1412	4998	2249	1139	2877	2106	2063	2186	1556	2379	1986	3041	1162	3316	2971	1610	2101	1376	2221	2448	860
ENSG00000083097	1072	2348	1978	1708	1914	1221	1032	1716	5296	1198	812	3367	1495	1629	694	1485	3044	735	1442	942	1932	2579	3189	3253	1081	1301	1338	1591
ENSG00000083099	283	88	150	167	89	219	56	193	141	142	144	210	145	192	87	316	227	168	219	117	206	267	186	200	80	295	294	48
ENSG00000083123	541	520	316	555	101	499	210	594	247	322	380	654	82	745	211	293	756	238	384	219	515	310	464	341	200	435	513	278
ENSG00000083168	7511	8493	11547	5317	7668	10359	5607	5282	6567	4656	5830	9342	8043	10164	7078	12511	12648	4677	11200	7213	7907	4193	8630	6709	3163	6210	3657	5388
ENSG00000083223	2519	3077	4080	2841	3347	4624	5872	3630	5540	2130	3665	3118	4125	1904	3142	6376	3256	3336	3028	7321	2316	4232	2309	11153	3205	3304	2911	2991
ENSG00000083290	988	701	806	608	560	1067	329	542	192	3599	451	792	1095	363	680	501	1039	408	1176	608	508	821	783	720	380	751	1068	440
ENSG00000083307	4	375	72	56	0	3281	517	3	0	0	0	3	1	63	3	7	15	4	1	19	24	0	18	0	84	0	11	1
ENSG00000083312	2465	2903	3990	2541	4336	2550	1259	1959	5590	1634	3326	4168	1954	2761	4524	3163	3943	4532	5157	2586	984	3128	3319	4299	1078	2855	2162	1263
ENSG00000083444	1292	4408	8823	3634	3380	1166	3260	20351	6293	4350	10513	1278	1874	7019	9850	5805	1783	10022	11796	15027	10560	5126	910	3633	1622	4685	8694	12634
ENSG00000083454	16	25	42	14	0	0	5	11	6	4	1	2	0	0	0	4	20	2	28	13	5	26	4	6	20	33	3	4
ENSG00000083457	81	112	156	121	363	54	159	349	146	87	126	79	130	136	262	79	169	230	500	119	139	195	111	475	65	118	257	112
ENSG00000083520	1100	1324	1528	1094	1759	1826	949	1059	1885	954	1478	2334	1225	1870	946	3070	2826	982	2808	1873	738	1121	1060	5562	364	1679	1017	353
ENSG00000083535	887	773	945	585	1752	1193	724	754	1012	378	527	2170	852	1227	410	1449	1731	305	1328	739	327	555	557	2289	668	752	498	327
ENSG00000083544	710	1068	693	1067	964	909	669	467	622	637	605	1499	1015	1922	775	1685	3665	485	1486	721	408	1211	1012	1780	519	697	721	797
ENSG00000083622	0	0	0	0	0	0	0	0	0	0	0	0	0	0	0	0	0	0	0	0	0	0	0	0	0	0	0	0
ENSG00000083635	256	203	257	189	252	492	123	166	392	158	208	416	244	314	159	328	474	104	210	272	164	211	164	119	137	227	133	46
ENSG00000083642	3401	2238	10727	2527	2705	4999	1995	2216	3298	2101	1783	4200	2906	3381	2574	8129	5082	1362	3787	2696	3096	4071	2126	4554	2062	1844	1894	1172
ENSG00000083720	515	513	520	836	635	534	306	2372	2016	4437	694	3024	1974	269	912	604	1235	909	2287	625	1252	2320	2573	1543	599	385	1574	1159
ENSG00000083750	351	292	392	187	507	433	189	258	179	515	155	260	286	438	492	361	964	247	659	287	407	474	352	608	147	237	245	225
ENSG00000083782	0	17	801	1	434	561	4	134	20	8	36	0	138	13	147	157	0	25	22	4	1	11	0	72	23	70	15	20
ENSG00000083799	843	2065	2388	2182	1601	723	1336	3089	3681	2039	1168	2204	1057	584	1649	1854	2347	1746	1236	885	2372	3206	1691	2729	1770	1669	1525	2372
ENSG00000083807	74	46	49	45	39	63	49	32	5	26	43	38	54	32	28	37	89	51	56	26	61	41	26	28	40	106	27	25
ENSG00000083812	206	151	340	260	133	185	230	171	129	142	168	115	201	243	329	90	317	173	426	121	209	235	97	236	144	270	190	187
ENSG00000083814	511	242	104	184	80	405	354	364	81	275	196	235	531	101	35	165	1012	212	270	259	331	437	384	331	153	208	256	98
ENSG00000083817	455	222	362	303	354	395	230	332	193	275	226	233	209	550	719	251	909	271	800	175	327	507	229	207	108	259	252	179
ENSG00000083828	1316	943	1111	705	708	1332	917	1292	313	721	445	982	1283	1775	816	569	2967	1025	1062	331	650	804	956	1288	654	847	772	779
ENSG00000083838	73	50	82	86	55	81	32	47	42	26	40	39	61	93	121	47	149	43	103	59	57	76	45	52	39	67	47	47
ENSG00000083842	0	0	0	0	0	0	0	0	0	0	0	0	0	0	0	0	0	0	0	0	0	0	0	0	0	0	0	0
ENSG00000083844	1437	1444	2613	2060	1223	1819	1035	1615	928	960	1322	1039	1071	1981	2271	1178	2853	1842	2255	1188	1148	1554	876	1154	367	1112	926	1225
ENSG00000083845	6157	12476	26245	11961	15163	5262	4342	7031	5483	5403	34945	4602	5350	31861	16361	8607	46930	8599	18586	6091	7096	10839	5696	5381	6821	7970	8058	2375
ENSG00000083857	14308	48329	34094	20669	60000	47226	38800	34926	5508	26049	27833	17911	11448	90574	21834	45887	20310	37996	35587	49034	68004	27866	15650	24363	3429	57100	35626	58192
ENSG00000083896	8959	8861	10751	6719	3301	24089	7110	7792	8502	3709	9059	5024	4356	10665	7283	20231	16466	5112	8763	27957	11121	7108	9137	6762	13499	5098	4426	3645
ENSG00000083937	338	223	608	386	820	353	221	322	1071	556	171	317	410	273	349	695	716	231	415	483	265	874	402	383	113	382	471	356
ENSG00000084070	236	376	267	238	268	367	346	659	786	342	362	157	264	251	613	651	292	488	552	513	671	380	202	1325	402	435	568	473
ENSG00000084072	212	338	413	257	342	269	140	656	621	345	415	153	196	200	690	334	615	338	335	516	378	477	260	611	275	266	356	214
ENSG00000084073	642	602	739	1126	939	421	346	1153	1461	1560	522	863	407	421	1734	1127	1579	1678	557	469	815	842	721	1364	177	702	1351	586
ENSG00000084090	1916	1250	1637	1096	1970	2991	875	1374	2973	1941	1507	1163	1149	1508	1490	1546	1212	2391	2126	1282	1926	1253	1375	1078	480	2257	1378	664
ENSG00000084092	806	1387	2373	954	871	1466	662	848	1050	656	1578	723	779	1180	1182	1587	2726	1444	1475	2344	1899	1127	1552	1057	693	939	695	401
ENSG00000084093	3911	2306	4275	3646	2167	2962	2830	2159	3006	2154	2649	2403	3550	2900	2617	3750	6632	2184	3166	3523	2557	3367	2065	3182	2793	3104	2245	2784
ENSG00000084110	6	5	11	42	3	23	78	27	10	4	5	7	1	27	13	23	14	22	4	23	24	15	26	2	46	36	7	2
ENSG00000084112	3427	1284	1785	1779	941	2310	2685	1474	2454	1241	1742	1129	1831	1003	2875	2103	959	2363	1791	4471	1755	1057	1139	971	1214	6336	1892	1458
ENSG00000084207	1921	2746	6305	3185	5814	2436	4905	2375	1699	2753	3925	3942	2214	2653	4134	2587	6644	3351	10660	1335	3279	2779	3195	1152	3213	2915	2480	1153
ENSG00000084234	6513	9852	12337	14621	26450	9660	14539	9894	35685	9279	21915	20459	22599	9645	16517	13444	11162	8327	41472	13445	8513	6573	25052	13876	7694	6976	3387	16428
ENSG00000084444	95	243	187	134	152	102	130	183	231	121	155	193	70	200	156	92	370	179	170	164	101	248	223	213	36	103	76	82
ENSG00000084453	249	231	1	13	0	6	4	3	0	8	0	50	0	6	2	65	0	0	0	74	1	21	2	7	25	0	1	0
ENSG00000084463	2359	1636	1998	1166	1181	2668	1132	1279	1686	526	2214	1336	2223	4127	2293	2162	3254	1683	1181	3007	1498	1449	1683	1331	1122	1345	1798	696
ENSG00000084623	543	760	1069	597	1182	377	569	1241	1469	678	1342	348	291	496	1294	774	1308	718	862	647	848	973	358	897	676	991	785	409
ENSG00000084628	1	0	52	0	0	0	2	0	0	0	0	5	0	109	0	8	1	4	8	0	0	2	0	11	16	3	28	14
ENSG00000084636	459	1638	1045	1426	746	621	2600	1671	75	343	2013	109	1459	1068	1805	696	1103	2781	296	3782	1766	676	221	1829	680	371	1934	5084
ENSG00000084652	671	649	1085	755	748	444	712	1240	1651	571	898	553	732	656	1752	758	1191	1491	788	1135	1533	811	328	1486	684	1767	972	828
ENSG00000084674	19	6	187	106	128	31	23	99	0	14	11	10	2	21	0	94	6	8	14	30	0	42	12	5	326	24	0	0
ENSG00000084676	2023	2660	3945	2057	2420	2683	1789	1397	2457	1589	1392	3114	1337	1930	3555	4249	5611	1504	4291	3396	2202	1795	2864	2042	1023	1844	1510	2942
ENSG00000084693	713	452	758	460	337	568	356	324	407	671	498	568	451	412	511	330	554	613	1105	796	514	383	597	357	820	761	474	451
ENSG00000084710	610	279	127	364	19	519	53	102	116	49	96	202	30	275	39	34	188	718	79	45	62	17	169	22	93	254	34	97
ENSG00000084731	1343	561	1118	476	299	1056	486	443	579	347	834	553	480	428	347	461	1133	958	652	731	350	246	158	204	728	1456	437	770
ENSG00000084733	752	542	996	705	965	876	829	691	2059	740	862	977	376	457	1087	934	1201	1167	1202	790	613	738	688	798	513	977	846	741
ENSG00000084734	7	6	23	4	0	8	12	0	6	4	15	0	4	0	0	22	3	4	1	4	0	2	1	46	64	1	0	4
ENSG00000084754	4233	5084	5175	3976	4708	3683	3107	2492	7208	3968	4664	4446	2085	3943	4141	4079	10036	3898	6275	4700	3250	2020	6245	2870	3372	4708	2357	1859
ENSG00000084764	28	165	449	122	430	19	93	24	138	151	68	223	197	35	259	265	242	194	157	201	223	121	261	84	449	273	106	113
ENSG00000084774	2548	3104	3690	2694	1686	1249	2012	2540	6552	1836	3304	2038	2045	1854	1745	779	3556	3403	2600	3061	2893	1806	1090	2233	1655	3919	2306	1474
ENSG00000085063	2722	14733	13166	7203	15545	2679	10408	3522	18021	7273	17075	7905	3482	3833	6543	11195	10215	10487	3808	6360	5034	7740	3941	3815	1868	8490	3741	3294
ENSG00000085117	45	307	77	215	356	58	662	919	2199	380	146	75	84	34	127	67	186	163	74	103	405	340	20	588	62	85	193	263
ENSG00000085185	1184	884	2625	941	202	782	1217	300	638	522	513	946	844	1343	1263	464	1125	837	576	694	1357	635	719	541	887	1146	355	1266
ENSG00000085224	24451	15711	18002	13362	13363	22133	14510	4262	13387	13681	6132	33637	6036	19239	17110	22946	23711	7660	7516	15129	22569	20538	27124	3464	2524	11964	4544	13499
ENSG00000085231	760	800	940	784	1102	538	376	616	1123	406	832	980	791	847	1293	926	1296	815	1210	577	280	1149	1042	972	688	596	802	176
ENSG00000085265	48	71	152	517	291	7	163	61	542	9	129	9	52	8	9	60	101	126	33	17	33	82	3	0	31	13	10	0
ENSG00000085274	420	489	647	401	492	507	282	796	871	691	418	750	485	403	488	353	1005	311	808	385	358	508	669	765	174	347	545	364
ENSG00000085276	417	1454	758	2777	1107	144	810	2087	699	811	1716	547	681	418	265	530	9960	283	532	752	1556	1544	409	187	351	132	529	1360
ENSG00000085365	1381	609	497	550	1241	847	311	488	343	454	319	653	537	356	960	637	1152	475	607	215	222	776	746	771	147	658	484	152
ENSG00000085377	1764	1552	1821	1117	707	1267	1210	1237	3477	675	1782	1049	851	1147	2296	1012	2074	2324	1297	1804	902	641	845	1370	500	1391	1267	787
ENSG00000085382	1359	806	1338	692	948	1659	389	1042	2459	782	465	1325	965	1366	732	657	1222	814	827	2030	1113	1348	1058	1491	283	856	992	491
ENSG00000085415	1053	540	1552	709	617	509	470	603	1241	729	1083	502	620	638	721	786	1362	1345	1004	1128	538	1018	734	1541	673	1224	559	329
ENSG00000085433	789	885	1049	633	836	717	821	801	1202	1531	511	824	649	1093	811	596	1550	816	801	689	1277	812	655	912	348	594	706	196
ENSG00000085449	881	1141	2112	964	1594	2432	810	1078	1324	930	3449	1689	723	1094	1397	1291	1738	1886	1136	2767	702	952	1043	571	336	829	1460	699
ENSG00000085465	49	87	45	33	18	78	92	30	39	77	12	36	33	32	79	43	23	76	27	51	162	159	112	194	39	212	38	12
ENSG00000085491	1082	734	991	745	347	637	657	747	1328	1296	989	375	653	305	423	907	434	813	1243	1279	1325	1448	336	1198	224	1023	1830	298
ENSG00000085511	2367	1531	3714	1297	2249	1964	1979	2412	2986	2288	1460	2822	3043	1221	1416	2000	2599	1855	1883	3715	1690	2955	2246	7596	2454	1257	3657	1235
ENSG00000085514	139	176	166	186	311	87	380	416	496	239	81	52	98	101	134	370	211	218	319	754	118	437	42	355	508	70	225	104
ENSG00000085552	3203	74	63	125	26	736	160	11	2	6	2	20	4	92	6	8	22	38	50	13	52	10	16	8	71	87	11	10
ENSG00000085563	716	625	1649	233	208	690	172	107	73	6844	259	89	2510	4030	66	540	260	392	265	148	306	86	807	425	457	384	75	30
ENSG00000085644	199	213	294	224	108	134	211	152	136	205	156	128	204	246	333	152	286	154	178	248	522	147	139	138	151	237	214	268
ENSG00000085662	1327	1396	915	1237	3576	467	594	2190	4208	1303	1370	1020	970	777	6448	1543	966	1435	4516	1360	796	930	1207	956	713	2589	1129	761
ENSG00000085719	1472	2013	2599	1368	2045	1811	794	1059	3409	1421	1114	2991	1360	1585	1748	2594	5056	4169	2554	1280	972	1922	2844	3668	288	3167	1528	1419
ENSG00000085721	1062	1184	1027	951	1235	1057	561	748	1115	1389	744	1269	1325	1065	2134	735	1844	1278	1506	1304	1417	1711	1655	945	293	838	880	499
ENSG00000085733	3704	2546	6256	2621	5559	3204	7568	3000	4895	1535	7280	3227	4054	857	3594	2580	4719	2440	4390	5483	2233	1769	1640	1975	3489	10831	3268	5590
ENSG00000085741	55	131	374	642	125	106	56	12	12	8	29	0	11	415	191	18	739	9	146	11	7	12	17	23	26	15	24	5
ENSG00000085760	992	1209	1226	865	1517	1200	1021	707	2255	1596	1265	1691	1234	1107	1144	2012	1332	1120	1593	2149	816	1031	1641	1372	1893	1575	959	549
ENSG00000085788	1348	1249	1555	1072	1013	1348	748	824	814	957	600	1115	1485	1243	745	1399	2697	935	1963	484	888	565	917	1273	283	1506	530	625
ENSG00000085831	39	13	424	46	2	38	121	22	15	10	15	23	10	6	13	40	11	11	4	55	32	90	6	22	171	16	6	9
ENSG00000085832	3264	3898	4647	2236	2868	2952	2432	2782	7861	3965	2477	2029	1900	3344	1867	5544	6210	2898	3261	5041	4161	4727	3503	4116	2609	7663	3031	1341
ENSG00000085840	499	219	380	368	34	199	249	802	1446	670	706	170	250	850	507	244	187	1053	673	420	651	578	93	1330	1053	301	685	108
ENSG00000085871	429	530	334	483	417	338	421	658	335	707	248	596	368	103	213	318	386	287	583	290	371	296	523	201	273	326	215	226
ENSG00000085872	648	688	827	393	127	574	565	869	885	414	639	485	842	704	761	340	780	913	828	570	1036	679	888	632	580	860	587	403
ENSG00000085978	699	592	1040	455	524	642	517	443	839	768	543	514	939	436	669	775	881	1251	377	1903	488	725	1638	497	666	797	354	367
ENSG00000085982	1739	1585	1047	1023	1608	1566	944	621	1384	1682	726	2281	740	983	397	1151	1781	921	742	2829	693	620	1468	799	389	1525	418	365
ENSG00000085998	1520	2335	1524	2100	870	1514	1131	2606	3137	2941	1800	826	1138	1963	2482	683	2007	2989	2027	1852	2094	1868	861	1200	1027	2874	1237	658
ENSG00000085999	687	201	634	394	14	267	259	1584	2468	536	647	299	379	396	403	55	146	1236	803	300	1124	808	197	1072	545	466	442	196
ENSG00000086015	3711	1476	3836	1824	1749	1472	2520	5320	3675	3675	1894	776	3668	1302	3129	787	1985	2594	4172	2085	8061	4815	358	2315	2652	2497	2149	3273
ENSG00000086061	10024	7931	13974	6097	4562	9572	3429	5314	9055	3276	9591	11887	2628	5734	5892	12506	10598	8240	7911	13443	3061	5572	5222	7541	5690	4410	7384	4386
ENSG00000086062	747	1632	1750	3717	1636	2143	1974	3414	3861	770	2620	1825	1082	431	1503	1483	1362	1605	4908	2394	1387	1435	1766	2484	288	606	2166	3809
ENSG00000086065	592	705	597	442	798	463	270	567	599	410	635	511	358	216	403	603	1438	291	718	590	449	888	483	464	184	307	811	245
ENSG00000086102	1805	3411	4005	1640	1775	2455	2105	1942	2190	1156	1987	2651	1195	1082	1112	2887	4524	1793	2310	4061	1778	1858	1906	1962	1687	1818	2071	1639
ENSG00000086159	2	2	3	6	0	5	3	0	1	0	0	0	0	2	3	0	4	6	4	0	5	2	0	0	30	5	0	3
ENSG00000086189	227	376	344	221	646	251	115	184	364	154	178	256	323	166	437	324	385	337	472	121	83	297	318	230	106	284	242	84
ENSG00000086200	759	588	1089	579	1147	663	319	636	992	478	604	987	434	589	745	468	956	925	1023	343	243	956	615	935	259	687	513	252
ENSG00000086205	37	624	95	1086	262	77	80	270	130	88	1404	67	29	101	11	221	142	352	20	789	57	22	12	67	11	158	56	254
ENSG00000086232	3268	2867	3348	2800	1980	2819	2225	2402	5685	1809	4182	3737	1661	3497	3018	2339	4285	3792	2406	3070	2150	1376	2843	2993	1611	5483	3303	1761
ENSG00000086288	14	20	49	24	34	8	30	73	30	46	7	10	34	6	4	147	5	1	2	46	14	31	3	27	23	3	17	49
ENSG00000086289	137	146	742	227	153	49	54	272	201	387	173	613	232	14	372	450	9	202	175	248	50	334	803	379	39	761	281	216
ENSG00000086300	152	218	461	128	46	46	157	106	311	240	167	1816	1076	29	53	122	266	118	258	129	45	78	2208	138	113	265	188	19
ENSG00000086475	476	642	464	426	211	342	241	608	485	527	601	456	550	616	403	471	1728	604	1079	253	590	253	394	460	333	353	383	340
ENSG00000086504	289	439	804	403	192	390	237	367	858	340	813	459	307	371	712	359	759	558	385	619	851	518	414	156	433	457	469	115
ENSG00000086506	2	1	24	8	0	2	0	0	0	0	2	1	0	36	1	0	4	0	0	2	1	1	0	0	0	2	2	1
ENSG00000086544	196	326	575	289	304	395	1198	289	2221	253	304	142	410	142	493	189	530	532	442	266	320	324	158	350	224	450	190	239
ENSG00000086548	0	245	43	2371	264	4	1098	2	0	2	0	53	14	1707	41	12	30	21	0	6	9	1	12	0	68	1	6	0
ENSG00000086570	129	2068	1467	119	146	46	11842	71	151	57	32	96	47	119	117	152	67	123	151	150	349	165	115	199	153	287	57	98
ENSG00000086589	735	1130	947	605	544	783	495	746	884	360	660	882	433	750	1503	1472	1979	890	1172	938	1102	634	577	1203	548	592	637	257
ENSG00000086598	1526	2131	3175	2431	2678	2153	1103	1458	2508	1632	2962	2336	1769	2712	4224	4370	2637	3732	3830	2768	1115	2657	1955	4164	540	2369	2688	2037
ENSG00000086619	143	209	288	283	291	180	93	109	133	351	27	178	163	181	32	202	74	249	141	135	161	238	253	306	59	945	51	177
ENSG00000086666	785	540	513	419	597	649	182	275	347	533	333	430	367	533	715	519	1378	406	611	444	376	689	1169	466	197	380	411	166
ENSG00000086696	30	85	23	2	9	2	40	1	4	2	10	9	0	16	7	5	6	17	39	2	3	0	0	2	90	0	148	0
ENSG00000086712	304	282	630	327	640	398	173	464	634	589	236	975	664	567	842	547	437	463	647	384	497	761	855	804	302	693	396	228
ENSG00000086717	18	60	5	97	0	174	72	381	33	245	100	10	0	1154	6	125	7	64	9	979	9	14	26	266	24	123	243	22
ENSG00000086730	25	44	31	72	3	21	66	148	183	18	58	15	37	15	15	76	27	26	53	135	47	57	22	48	38	32	66	36
ENSG00000086758	16281	12885	16448	16071	10105	13372	13441	17018	26504	24173	11033	17974	17611	12577	20190	12558	21150	18870	15845	17649	32549	13593	19613	23801	10996	14865	10839	6818
ENSG00000086827	776	705	966	619	606	708	481	527	1220	616	785	1289	488	465	1013	570	1004	698	847	750	698	335	865	1174	366	591	754	297
ENSG00000086848	217	163	123	141	232	129	118	177	202	145	95	183	200	104	173	112	166	95	160	162	127	79	154	176	32	134	91	60
ENSG00000086967	0	16	20	594	0	2	2	0	46	0	2	0	621	0	53	2062	0	2	28	264	6	37	0	0	59	2735	3	4
ENSG00000086991	29	67	39	41	95	87	89	227	35	63	72	648	16	9	11	60	34	234	33	131	64	71	12	29	16	46	36	7
ENSG00000087008	527	292	279	252	238	710	273	404	342	1497	177	433	508	86	303	150	325	227	413	288	516	442	493	320	399	318	233	231
ENSG00000087053	1658	1103	1736	1315	1591	1591	834	1595	1664	1184	1991	1602	1542	1124	1183	1487	2392	1296	1075	1435	975	1212	1471	1178	830	924	2666	720
ENSG00000087074	1655	1864	2916	933	3317	2547	4623	1020	2206	447	1580	422	2410	1401	4957	5232	1098	5763	2156	3424	1640	2113	453	3021	1801	1816	1447	1526
ENSG00000087076	22	127	400	91	69	50	71	62	31	110	78	92	72	17	28	77	227	270	104	369	278	166	72	63	180	15	106	17
ENSG00000087077	227	559	996	265	424	258	488	400	592	202	663	754	573	200	442	292	1036	474	694	277	496	339	617	281	573	575	291	510
ENSG00000087085	9	108	160	77	43	18	11	12	0	0	2	43	18	120	2	28	26	8	21	28	15	6	82	8	32	76	9	36
ENSG00000087086	9079	24150	35833	28202	37490	6214	30131	18999	53621	15512	41716	3337	11284	21236	58067	28386	27983	49769	57618	43254	17039	19893	3752	26994	121359	14662	25312	20713
ENSG00000087087	2683	2195	3289	1825	742	3969	2420	2373	3808	1248	3081	2232	2284	1620	2634	2339	3031	3102	2214	5119	2671	1794	1586	2015	4233	2720	1141	1670
ENSG00000087088	321	345	588	326	377	379	298	296	534	118	980	200	255	221	542	719	431	281	692	690	351	180	106	297	183	604	332	367
ENSG00000087095	631	493	703	406	282	720	460	409	501	422	507	638	406	401	298	513	768	475	481	1086	737	1057	716	508	257	928	339	471
ENSG00000087111	1485	740	774	807	410	729	933	869	943	1076	1238	1045	1077	765	624	494	767	544	1028	1719	1943	2549	1789	653	538	732	656	698
ENSG00000087116	1511	2190	8253	4929	4431	2341	6146	1677	3243	408	29841	88	1503	12903	18656	6080	8551	1228	7312	6461	1011	594	286	6834	626	6556	5210	2850
ENSG00000087128	0	260	1	2	0	43	19	0	1	0	0	0	0	0	0	0	0	4	0	12	0	6	0	2	7	2	0	0
ENSG00000087152	500	273	385	334	240	290	353	342	463	303	432	376	295	269	326	212	624	228	375	593	418	172	248	177	377	375	339	255
ENSG00000087157	636	401	692	301	420	370	778	635	692	358	501	663	590	163	245	209	350	420	347	572	511	387	419	628	128	725	263	540
ENSG00000087191	3318	2383	3063	2247	2738	1679	2230	3512	3811	2071	5420	5502	2266	1219	3240	3881	5620	1893	4467	2480	2501	2301	2999	3073	1570	4278	2608	1578
ENSG00000087206	1255	1432	1261	700	1133	1403	881	923	1447	1165	837	1449	1489	832	1362	1273	1901	967	1565	1001	1846	1147	1866	1300	992	860	711	987
ENSG00000087237	32	47	77	49	235	2	101	186	70	50	365	28	13	13	43	23	52	8	174	370	153	36	32	16	102	32	30	22
ENSG00000087245	1851	17596	82258	22307	60433	9511	17685	40734	27801	2711	65821	1472	21833	3347	47351	38648	39623	17155	57644	25058	30413	17583	297	6431	1296	1595	14721	84321
ENSG00000087250	0	26	20	78	0	4	0	0	0	0	0	0	0	8	0	20	10	32	2	2	6	0	6	38	28	0	0	0
ENSG00000087253	139	775	675	585	196	175	628	1116	1030	171	310	215	489	49	213	1222	530	953	360	390	1841	514	577	508	52	1012	271	670
ENSG00000087258	7	204	310	22	51	7	19	124	22	390	10	1	886	21	1070	209	83	411	62	325	2120	151	591	14	629	29	455	27
ENSG00000087263	872	560	1146	760	1093	609	523	519	1617	305	824	523	554	643	1753	839	1305	1051	1340	466	723	652	458	749	397	1017	530	670
ENSG00000087266	1281	755	1517	969	643	498	4375	1432	1935	528	928	418	1046	268	610	699	771	1898	637	2026	2684	1328	418	1114	882	1337	540	500
ENSG00000087269	1411	1200	2235	1080	1306	1451	1992	1803	2547	803	2629	1887	1650	739	2477	1731	2076	1712	1716	3278	1917	1592	1300	2774	5050	3281	1102	351
ENSG00000087274	5579	3955	8372	4436	6763	6057	5380	7960	4899	4444	4786	6473	8506	2208	7610	8045	11147	5482	12119	8818	8154	5267	5139	3865	4171	9760	3541	2404
ENSG00000087299	173	136	118	173	78	232	54	161	213	300	86	224	269	306	258	115	249	353	295	227	266	221	207	166	49	173	94	55
ENSG00000087301	320	934	840	703	171	592	67	401	267	1330	228	744	272	1482	561	696	1625	609	859	511	1047	1730	997	343	53	192	382	282
ENSG00000087302	699	1071	1106	756	1037	677	482	1213	1574	916	985	590	577	1217	2169	996	1911	1016	1802	951	905	1317	520	1295	480	818	774	496
ENSG00000087303	1580	3428	2324	2761	1415	887	6115	16695	4379	849	14040	1331	2940	6284	20172	3450	3934	1322	897	16750	8173	1203	383	3793	568	798	6645	6834
ENSG00000087338	188	299	506	363	247	360	132	280	334	406	246	334	275	486	252	455	474	440	582	448	272	292	356	563	85	318	263	108
ENSG00000087365	3173	1893	4477	2164	4448	3963	3535	2387	5958	1422	4095	4693	3369	1948	3611	3798	6094	3483	4637	5637	2959	4132	2767	4590	6186	4966	2802	2842
ENSG00000087448	590	459	666	443	298	359	437	507	324	494	481	954	1354	1091	642	413	392	658	445	564	961	471	2273	417	366	633	817	438
ENSG00000087460	28915	32194	33888	22876	18395	21629	16512	23149	29365	21039	40723	19943	21636	25808	59232	25636	83650	15414	87805	35550	18194	20822	17119	20491	38601	24485	19747	19191
ENSG00000087470	3762	2036	3520	2810	2838	3345	1746	2645	2448	2037	2035	4328	2995	3599	3012	2975	3984	3053	2020	3048	1561	1431	4402	2534	725	2642	2360	2094
ENSG00000087494	19	389	492	114	37	59	3987	50	47	25	311	18	74	671	321	617	13	36	215	68	11	35	102	27	168	103	41	112
ENSG00000087495	4	67	116	20	0	256	20	0	2	40	8	619	1	15	770	13	209	13	9	1213	4	25	306	6	53	262	2	165
ENSG00000087502	942	1002	981	792	1113	806	351	512	820	839	395	1049	1295	1903	1201	1132	1217	763	668	733	703	496	1060	713	229	547	1061	445
ENSG00000087510	23	271	830	48	98	828	435	6	8	0	7	156	0	200	0	14	186	144	71	23	183	5	183	0	273	32	88	55
ENSG00000087586	2973	311	1038	827	180	1047	511	981	7532	2068	1752	1375	1526	1282	2014	314	278	2718	6115	742	3421	2367	771	1454	1486	1051	1755	701
ENSG00000087589	20	29	52	52	18	42	49	102	86	22	20	6	19	16	18	85	8	58	78	70	53	83	11	73	81	41	35	16
ENSG00000087842	63	209	222	235	309	31	73	323	81	645	30	610	287	302	910	485	133	492	1639	151	193	179	603	109	212	968	116	63
ENSG00000087884	145	85	148	134	121	194	64	199	185	87	182	324	75	61	198	138	250	71	422	113	222	195	363	98	241	124	93	49
ENSG00000087903	96	68	178	80	109	203	92	163	91	119	73	52	55	63	71	33	86	62	215	109	239	89	54	145	73	58	220	65
ENSG00000087916	1	589	0	26	0	0	1327	2	0	50	0	0	0	4	0	4	6	0	0	2	6	4	0	2	25	0	7	0
ENSG00000087995	977	638	1399	650	760	775	252	739	970	779	739	1477	647	569	685	1662	1270	809	1087	995	601	1009	767	685	311	1081	722	312
ENSG00000088002	0	0	6	1	0	3	960	2	4	3	1	0	0	14	0	2	2	5	2	1	4	17	0	1	30	2	6	0
ENSG00000088035	415	536	627	395	409	371	244	748	712	742	1132	445	214	349	508	451	828	978	371	407	565	756	233	920	174	430	698	246
ENSG00000088038	865	568	1414	696	295	1165	995	622	2203	260	1496	391	870	655	919	1048	1877	1190	1231	1147	1072	928	380	462	1562	802	437	735
ENSG00000088053	309	18	57	115	122	65	176	68	140	19	16	3	0	120	254	139	97	59	434	113	99	770	919	94	232	116	34	64
ENSG00000088179	1498	684	647	929	905	1192	327	423	457	639	382	721	255	489	407	534	1838	358	560	758	573	430	833	328	290	283	372	338
ENSG00000088205	7297	1621	2387	1193	2567	6917	1500	1123	3003	1811	1477	3435	2124	1681	1749	2495	2874	1569	2140	2160	2079	2590	3132	2131	1041	2487	1360	691
ENSG00000088247	943	618	860	526	397	761	578	532	959	671	992	822	1077	900	1140	814	1185	1327	1655	704	1365	683	1041	1030	714	1490	1069	360
ENSG00000088256	471	474	921	557	414	508	577	532	2389	1505	1255	597	1252	371	1824	486	1230	656	730	513	1739	1232	854	207	380	1022	636	452
ENSG00000088280	133	474	361	255	353	107	248	784	1587	208	172	205	380	98	982	278	151	330	645	174	436	254	100	167	269	241	352	997
ENSG00000088298	847	579	563	746	950	622	663	556	1343	650	865	438	562	268	1333	425	525	769	1046	812	981	747	352	695	335	1095	471	369
ENSG00000088305	350	93	387	150	14	280	286	331	482	104	301	293	264	174	104	43	96	247	297	747	167	366	118	182	165	60	108	345
ENSG00000088320	9	14	57	9	10	0	60	6	3	1	5	13	89	0	4	12	11	0	3	27	20	14	15	2	62	0	15	31
ENSG00000088325	2240	243	1440	1130	215	1359	599	1453	7616	1792	1594	1896	2363	1622	1384	406	380	1558	2859	999	2772	3769	624	1737	2828	1109	2428	945
ENSG00000088356	71	45	15	26	118	28	39	108	131	83	26	33	36	32	115	31	62	34	176	23	90	61	37	35	25	47	63	23
ENSG00000088367	736	1644	3271	1032	417	1095	1115	714	290	600	1529	1120	1441	883	1830	1493	2675	478	1246	3455	924	3005	1244	213	938	2448	244	1186
ENSG00000088386	0	19	134	1	0	8	678	80	0	8	0	78	4	0	0	10	0	0	2	6	0	5	0	113	79	5	0	0
ENSG00000088387	2549	2266	2700	1786	2693	2601	3633	4817	1860	2424	3295	2128	1563	2870	669	3782	2358	1119	2355	1889	1795	1932	2598	976	330	1131	2255	664
ENSG00000088448	3146	1911	1620	2247	1983	2579	2617	3328	5516	3510	1578	5291	4201	1195	1388	1962	1740	2939	2401	1881	5801	2963	2751	6568	672	5419	3429	1299
ENSG00000088451	120	204	144	107	388	118	76	131	265	153	108	262	65	199	122	228	206	164	311	125	71	144	77	521	30	112	200	60
ENSG00000088538	12	78	649	293	15	86	119	30	79	1529	7	189	12	2979	1	31	5	9	1	74	570	1088	455	17	349	101	37	10
ENSG00000088543	69	67	205	112	88	65	66	150	73	172	110	227	182	62	141	292	323	3	122	181	75	102	454	125	85	228	144	101
ENSG00000088682	1692	1286	2588	1357	654	1774	942	1626	2827	828	2008	905	1152	1013	3628	1558	2572	1594	1976	1428	1964	854	1206	786	1454	1725	647	1004
ENSG00000088726	2	0	10	5	0	39	538	0	0	2	1	0	0	1	0	5	2	0	0	2	0	42	0	0	4	0	1	1
ENSG00000088727	154	97	93	95	90	119	100	101	99	35	97	143	45	51	50	121	72	28	50	242	60	79	95	80	78	108	62	38
ENSG00000088756	88	396	914	178	2815	79	201	1382	285	164	1003	48	51	1595	776	249	275	104	3226	979	1267	425	17	311	533	270	613	1203
ENSG00000088766	474	351	588	440	353	594	248	226	493	301	439	534	407	426	614	329	642	509	293	264	274	443	464	922	89	409	395	203
ENSG00000088782	26	0	0	0	0	0	0	0	0	0	0	0	0	0	0	0	0	0	0	0	0	0	0	0	8	0	0	0
ENSG00000088808	301	905	1254	1115	399	684	1283	563	563	510	748	368	426	497	452	498	2189	489	834	817	681	571	1284	411	705	165	262	315
ENSG00000088812	3630	2491	4566	2812	5059	2373	1774	2221	1947	1528	2793	2328	2096	2095	3479	1960	3310	2417	3131	2215	1223	2833	1664	4740	634	2471	2214	3547
ENSG00000088826	31	116	601	160	87	61	242	73	201	63	304	93	82	315	116	175	618	544	78	231	199	218	118	1446	94	101	68	174
ENSG00000088827	324	610	540	320	1074	27	336	1637	3818	206	365	103	123	66	84	408	69	217	1108	1156	544	1486	99	325	264	271	413	150
ENSG00000088832	1178	1099	1516	1257	2277	535	1335	1812	1572	435	2083	1193	1074	898	1615	796	2076	1514	1456	605	1048	1343	1310	1252	1253	913	1752	609
ENSG00000088833	912	820	838	614	1107	1148	973	525	1002	432	840	767	911	562	1526	925	1306	739	1019	602	778	853	824	1008	1470	889	865	678
ENSG00000088836	36	1637	1681	749	3	80	455	30	77	36	546	89	12	1473	35	66	184	141	41	52	89	118	54	79	118	379	21	410
ENSG00000088854	1796	1113	913	720	794	1628	1037	636	549	340	446	795	1052	497	332	823	1174	442	444	1097	777	643	912	808	573	782	372	664
ENSG00000088876	1111	543	527	537	516	610	457	197	388	200	319	989	714	697	922	452	867	581	449	302	597	501	765	1005	504	759	380	494
ENSG00000088881	341	43	410	35	31	154	48	20	4	40	11	123	194	69	71	5	18	95	39	25	136	132	113	76	120	10	41	89
ENSG00000088882	4976	2101	10577	318	964	1284	860	163	131	58	3206	272	75	285	11	293	1745	339	1876	609	144	65	9	148	163	38	610	375
ENSG00000088888	1617	764	1180	918	429	1037	1179	534	1481	481	1435	1160	1646	664	1862	609	979	1455	1314	901	1204	903	1230	877	714	1975	763	1306
ENSG00000088899	65	229	472	66	120	61	85	22	20	59	72	73	99	155	25	53	122	57	236	48	159	112	108	85	116	54	87	57
ENSG00000088926	0	0	0	21	0	0	0	1	1	2	0	0	0	14	0	6	0	14	0	9	2	7	5	0	27	16	0	0
ENSG00000088930	4358	2206	4725	1885	3290	3270	1069	1976	3047	1374	2633	3066	1588	2090	3124	2918	4814	2212	1848	2356	1859	2619	2310	3768	1379	2314	2378	1515
ENSG00000088986	3320	4156	11247	4171	4500	6026	3933	7494	6985	3552	14727	5305	5419	6835	11110	10814	9872	5105	9096	10405	3116	6346	7557	3107	5238	4140	5651	3071
ENSG00000088992	5	241	280	59	60	154	12	58	48	17	110	14	12	28	13	38	160	22	25	599	67	39	33	5	26	6	17	4
ENSG00000089006	2833	1623	1651	1214	2086	1558	847	868	1798	726	1133	1603	1085	1774	2883	1687	2471	1087	1617	1120	974	1915	1201	2214	1363	757	1311	736
ENSG00000089009	9197	34038	30240	13982	24193	11613	9166	6001	18154	6888	17160	11910	9748	41402	15111	24117	52711	9623	14810	14716	9969	6839	18525	13099	21166	10379	10217	2084
ENSG00000089012	48	45	32	29	14	4	24	253	58	16	13	2	0	3	8	51	24	64	51	104	15	13	2	0	26	7	122	0
ENSG00000089022	602	483	617	285	594	537	272	425	556	285	348	562	387	638	512	311	540	582	432	391	341	305	389	528	241	515	380	428
ENSG00000089041	69	195	247	200	90	36	228	269	434	228	72	755	171	68	292	427	80	2159	93	803	138	358	156	160	225	290	166	393
ENSG00000089048	5127	2247	2704	1515	2508	4073	1436	708	2098	1387	1749	4068	2367	3324	3065	3340	3982	1064	1303	2322	1567	3278	2581	4449	5462	2287	2873	802
ENSG00000089050	232	119	110	125	168	231	33	181	64	53	93	167	106	65	238	118	166	70	214	71	75	106	119	154	32	107	173	49
ENSG00000089053	2437	3769	2908	2483	3229	2460	2748	3351	3315	2510	3254	3782	3308	2658	5237	2215	3679	3374	3437	3554	2299	2660	2650	3058	1392	3562	2626	1733
ENSG00000089057	393	399	776	369	289	409	437	337	554	333	375	751	870	395	297	569	1041	961	511	898	602	517	749	469	224	874	165	413
ENSG00000089060	131	295	295	410	742	119	431	449	602	405	323	236	295	252	1092	232	306	307	432	538	277	390	237	345	144	305	319	446
ENSG00000089063	670	515	717	527	958	496	208	297	538	297	704	474	882	752	1620	1025	982	450	950	458	709	573	792	472	528	657	865	413
ENSG00000089091	347	113	120	82	81	225	56	128	113	41	52	114	47	150	72	76	79	84	31	159	99	135	63	136	50	257	48	45
ENSG00000089094	1613	1364	1960	768	461	938	1256	1015	1511	814	1362	883	1581	3297	1379	700	1517	1299	1516	1844	1032	1005	1482	863	1288	825	1177	1040
ENSG00000089101	92	46	4	52	149	34	21	3	28	2	11	27	20	3	13	26	9	37	55	16	2	90	17	14	65	3030	14	2
ENSG00000089116	0	52	19	4	0	2	4	0	0	0	0	0	0	0	0	0	2	3	0	0	1	2	0	0	11	0	0	0
ENSG00000089123	500	311	292	191	369	573	75	153	144	198	162	274	119	388	319	229	320	224	172	205	387	282	250	545	259	223	541	132
ENSG00000089127	645	765	401	512	624	51	375	1693	1387	398	264	430	312	210	1028	1273	125	410	793	648	428	1624	102	189	349	558	1073	335
ENSG00000089154	4228	4749	4212	3139	1871	2364	3378	4229	5560	2765	3985	4708	4302	3528	3931	1456	4188	4348	3282	3812	4703	3514	3859	2528	2226	4638	3421	4860
ENSG00000089157	20810	65272	78384	36569	57873	12900	19205	26354	46393	22447	103370	28062	19971	93664	40892	34257	94042	32642	51858	32094	17656	24985	27103	32099	33243	34166	39283	9925
ENSG00000089159	503	882	1804	667	2056	778	2936	1128	3164	1371	1987	427	1631	726	1931	1282	654	1227	4390	1874	2058	1594	749	603	1521	1174	1212	1831
ENSG00000089163	42	135	100	33	71	26	8	52	21	69	26	107	37	16	46	19	99	12	41	34	44	18	58	52	34	37	21	33
ENSG00000089169	23	47	0	4	0	2	0	0	0	0	0	2	2	4	1	2	6	1	2	2	0	3	29	0	15	0	0	0
ENSG00000089177	620	1906	1639	1115	2270	270	1419	775	1372	723	702	1363	1600	1210	1664	2105	2924	1099	606	1880	1035	1206	1777	1113	1886	1203	1036	1004
ENSG00000089195	1696	452	881	539	415	1429	683	300	998	453	635	847	561	543	1760	1099	844	664	634	926	607	716	872	2270	882	1052	547	292
ENSG00000089199	98	38	79	9	0	163	12	0	13	3	2	4	6	61	0	505	135	16	0	30	2	28	49	12	115	2438	0	0
ENSG00000089220	3687	4180	7349	3353	4332	4611	1892	2131	3156	2500	4052	4289	4659	4689	6506	7080	8243	8302	6452	2901	2651	5522	5301	2180	2441	10875	3518	761
ENSG00000089225	0	330	6	96	0	11	28	330	3	0	2	0	0	78	3	31	61	32	1366	281	111	24	1	9	892	15	5	0
ENSG00000089234	656	1112	797	434	689	686	361	399	754	460	542	749	519	1038	1000	917	1034	606	969	868	436	413	752	595	572	426	639	421
ENSG00000089248	817	1659	2830	1702	2274	1628	812	2075	2234	1319	3562	1405	1123	2544	1976	3409	2511	2290	1770	4429	992	661	1005	1075	708	1243	1509	839
ENSG00000089250	0	227	502	19	0	28	132	0	0	0	0	2	11	1636	0	87	1154	13	0	2	0	16	0	1	29	25	0	5
ENSG00000089280	15783	15293	19167	10742	12480	19159	10440	14513	20557	11826	17179	14627	11756	12972	19825	18016	31864	14858	14368	18009	18078	13425	10512	11626	12981	13870	9761	9080
ENSG00000089289	531	638	798	396	841	461	306	244	465	460	268	562	198	682	806	813	1069	330	1114	546	607	512	591	760	408	407	402	286
ENSG00000089327	57	138	210	162	145	20	356	195	1763	167	290	22	71	8	268	113	37	102	51	214	92	360	20	116	152	221	43	173
ENSG00000089335	2396	1778	1616	1291	2070	1829	818	1482	899	1249	789	1234	2015	2658	2286	2440	4156	1001	2962	1100	1123	2973	1265	1606	615	1111	1205	762
ENSG00000089351	655	764	829	553	348	522	775	629	685	525	692	388	872	330	309	195	609	698	425	358	758	990	340	274	451	526	292	480
ENSG00000089356	1	186	47	19	0	23	291	1	1	12	0	0	3	2	7	16	4	7	3	5	5	3	1	0	20	4	1	0
ENSG00000089472	274	449	2309	590	63	404	876	96	58	8982	1067	4856	4292	1315	63	916	98	157	22	238	5028	2690	4990	1658	47	108	2412	33
ENSG00000089486	58	271	299	60	73	47	148	71	37	88	71	147	86	15	32	81	269	69	264	77	235	93	242	92	151	272	141	76
ENSG00000089505	62	20	67	53	25	38	27	111	91	23	87	26	72	44	27	41	134	88	128	55	77	42	16	39	25	40	31	45
ENSG00000089558	2	2	34	10	27	0	5	4	71	0	2	0	3	1	0	9	8	15	10	33	3	26	3	11	39	12	3	1
ENSG00000089597	3957	4069	6420	6543	5293	2333	3179	5599	10985	2535	6883	5101	4116	2789	7087	3099	6944	3488	7394	6715	4936	6692	3715	6933	1646	4825	4001	5619
ENSG00000089639	93	186	126	160	167	77	362	284	319	95	132	70	194	39	36	131	68	149	128	356	220	125	62	177	182	334	164	106
ENSG00000089682	952	440	410	349	527	779	288	195	424	362	173	1035	193	344	386	517	414	471	315	484	730	500	883	878	229	303	269	266
ENSG00000089685	129	9	49	62	0	13	21	155	209	102	80	65	42	79	88	26	21	102	139	26	163	92	19	58	11	55	173	55
ENSG00000089692	82	162	251	132	46	10	131	139	88	23	48	68	240	33	14	88	119	23	38	133	108	107	86	33	125	99	239	72
ENSG00000089693	1515	1061	1334	1007	1074	816	1000	1170	1138	773	1757	1435	2106	1003	1539	838	1738	1315	1322	1539	1192	1007	2028	983	914	1533	1441	806
ENSG00000089723	15	44	116	61	0	39	76	19	27	35	114	7	23	19	27	39	127	7	59	59	56	57	22	103	14	24	18	25
ENSG00000089737	3583	4742	6440	3467	5204	4406	3697	2929	6329	3966	3788	4630	6224	7591	6515	6529	9630	5466	6098	6743	7537	8650	11443	10391	2415	2840	2285	2221
ENSG00000089775	411	435	355	342	428	348	268	314	410	657	226	238	352	683	357	442	505	327	504	561	822	668	382	793	141	292	250	150
ENSG00000089818	548	533	627	358	565	530	277	614	514	273	427	400	472	395	480	544	1080	632	545	788	329	484	681	496	61	375	313	336
ENSG00000089820	322	807	527	328	340	246	687	990	1687	321	365	214	134	73	223	450	234	192	456	915	326	682	170	198	181	163	346	262
ENSG00000089847	100	194	93	19	6	576	25	45	40	120	34	34	155	6	60	66	27	11	4	133	50	22	439	68	220	109	16	16
ENSG00000089876	574	512	736	435	353	457	627	379	613	322	507	431	428	343	688	409	603	507	986	758	232	693	421	951	132	906	285	326
ENSG00000089902	729	368	810	403	408	973	683	254	682	578	207	242	584	1243	468	575	856	581	1008	1112	634	625	554	1560	427	213	286	337
ENSG00000089916	1785	1248	1742	1107	1103	1539	1128	1068	2227	11750	981	984	2317	1595	1553	1322	1392	2163	1747	2148	3677	2063	1303	5109	1346	993	847	1351
ENSG00000090006	281	2275	4778	3060	1083	237	969	385	2786	151	92	336	543	468	5636	2731	3390	514	446	176	1252	413	84	488	646	552	114	999
ENSG00000090013	81	277	522	357	400	148	127	340	2047	603	575	119	131	180	719	953	836	269	978	454	391	358	139	177	554	229	303	117
ENSG00000090020	754	1308	1536	859	541	688	2159	1527	1834	689	1309	461	673	935	2325	673	805	1118	796	2187	1667	407	1037	1062	714	1142	597	980
ENSG00000090054	1002	1113	1458	1355	1935	2658	617	1420	2463	959	1250	1017	1230	1516	2678	2942	2397	1456	1986	1901	598	1022	732	865	222	731	1037	841
ENSG00000090060	5439	3558	5722	3486	3079	4235	2459	3117	8048	4789	3591	2521	3447	5593	4015	5340	6272	3871	6391	5267	3597	5444	3842	9612	1630	2838	2701	3223
ENSG00000090061	2095	1123	1749	863	1980	1379	1288	923	2590	583	1045	547	1379	985	906	1499	1448	1541	2139	2163	1052	1228	867	2249	1551	693	863	1223
ENSG00000090097	167	216	225	186	35	57	300	181	63	139	263	142	147	60	45	110	237	228	125	91	189	158	210	153	178	355	173	122
ENSG00000090104	448	1255	75	198	151	812	331	988	563	225	232	36	279	229	227	854	101	1316	57	1365	77	69	339	4023	552	945	1495	74
ENSG00000090238	150	455	155	237	189	115	302	281	112	207	134	199	151	58	123	250	368	184	284	107	577	258	197	91	182	218	263	147
ENSG00000090263	590	1077	602	522	1245	274	261	478	1516	795	756	977	440	973	688	879	1551	496	1326	788	519	478	1425	265	489	1080	781	155
ENSG00000090266	266	361	627	357	597	128	294	890	793	581	712	581	435	207	696	335	745	419	797	347	337	355	727	206	274	545	509	243
ENSG00000090273	2739	2270	3681	2055	2041	2088	2552	4096	7532	3292	3252	2001	2231	1851	5341	3221	4520	3396	2947	3622	3473	3678	1292	4989	5209	4602	3131	1929
ENSG00000090316	580	573	1613	640	751	673	597	956	808	527	1124	533	700	256	1259	532	1454	917	1335	847	1086	546	632	470	441	1288	577	324
ENSG00000090339	304	741	1342	604	345	221	823	958	1932	134	916	261	146	146	416	870	401	1086	355	2471	281	3571	238	846	133	1237	793	443
ENSG00000090372	868	445	1000	613	391	582	875	963	604	405	1278	365	773	642	1173	480	1322	712	1149	617	1607	756	482	396	375	447	646	522
ENSG00000090376	146	287	206	416	118	212	252	162	379	191	225	40	70	1276	597	689	1944	588	667	547	62	176	125	1122	60	218	121	423
ENSG00000090382	1778	61746	2097	8765	1846	653	2377	6929	11706	1721	3420	198	300	1176	657	9632	993	4607	1060	7199	434	1012	302	3638	2617	561	6942	234
ENSG00000090402	0	0	0	0	0	0	0	0	0	3	1	0	0	0	0	7	0	0	0	0	3	9	0	0	3	0	0	0
ENSG00000090432	135	199	259	164	264	155	88	370	385	440	209	97	94	164	757	101	292	364	223	238	291	162	130	124	57	138	345	190
ENSG00000090447	162	183	221	106	67	77	84	97	227	94	183	111	250	165	395	280	381	192	202	252	232	175	111	115	214	386	181	44
ENSG00000090470	486	340	561	263	281	664	296	147	509	328	290	359	283	925	563	681	529	621	521	912	542	489	518	504	382	383	452	180
ENSG00000090487	1096	1535	2338	1255	2106	1001	764	1084	1801	1961	901	703	802	2156	2517	1736	1992	2383	2325	1505	1045	1191	1170	1244	670	1238	1680	388
ENSG00000090512	2	0	0	0	19	8	0	0	0	1	0	0	9	0	0	6	0	14	0	1	0	0	6	0	29	1	0	0
ENSG00000090520	1031	796	1425	1260	752	1590	761	1626	2627	1076	1238	724	798	677	1156	774	1042	1881	1344	1293	723	1989	824	2908	646	998	906	1057
ENSG00000090530	60	271	1575	221	275	115	345	274	273	682	347	38	101	1008	221	555	43	126	159	1315	251	401	37	54	88	58	104	129
ENSG00000090534	194	53	44	3	68	72	40	23	16	17	1	23	18	28	99	28	5	11	55	43	178	25	27	8	70	29	56	56
ENSG00000090539	2686	297	1103	76	60	1471	111	639	33	73	51	159	94	560	267	75	16	74	376	3	548	53	46	12	35	12	290	314
ENSG00000090554	19	43	78	25	83	7	60	83	78	11	27	16	34	15	150	51	20	24	102	9	124	30	22	42	53	30	39	29
ENSG00000090565	1375	696	1131	447	415	1516	544	484	1085	408	465	552	1153	796	694	345	577	624	480	766	1492	815	586	330	1055	659	434	328
ENSG00000090581	1066	2046	2309	1394	1845	1848	1361	1410	1949	1319	1554	1149	960	792	1735	1801	2399	1744	1662	3201	1593	1243	666	866	1125	1980	809	585
ENSG00000090612	1851	1799	1815	1380	1179	1961	440	953	444	1654	760	2269	524	1007	1776	1656	2485	726	1412	2247	1155	1099	1876	2544	367	786	1307	842
ENSG00000090615	2601	3740	3565	2972	1924	3186	3989	4131	3373	2412	4710	2985	5384	1760	4338	2268	3803	2894	3061	6626	3915	1599	2347	3793	1517	3215	3910	4141
ENSG00000090621	2275	2289	3735	2351	2654	3313	2037	2110	5355	1483	5047	1085	1779	4094	2755	7037	2751	4790	1374	8337	1883	1533	1429	3538	3724	5352	1768	1760
ENSG00000090659	904	2601	1171	423	6706	61	1052	3166	21520	1404	1103	360	196	276	184	997	1477	118	8195	5018	1511	3215	255	494	1561	182	438	24
ENSG00000090661	1550	141	285	134	192	1974	59	22	34	291	22	230	177	5	284	57	49	404	124	41	246	388	269	5	65	273	39	183
ENSG00000090674	553	666	1030	662	948	238	743	885	1713	941	820	756	640	219	891	492	1174	1148	1461	585	1024	1429	832	959	1234	1325	736	769
ENSG00000090686	1903	2690	2416	1867	2030	2966	1751	3140	2634	2111	1334	1272	1274	2086	2365	2954	3761	3281	1708	3545	2749	1894	1262	2206	1231	2596	2254	1724
ENSG00000090776	662	523	613	1180	329	99	1138	388	1195	181	1048	208	201	1076	1915	1949	2686	301	2621	1152	989	272	343	661	166	96	727	1164
ENSG00000090857	1715	1526	2566	1724	984	1154	1839	2697	2614	720	893	999	1541	1041	1161	795	2207	3486	2732	2096	2059	1136	1728	1624	842	1823	915	985
ENSG00000090861	4180	5166	6749	4917	6197	4467	3125	5367	16994	3477	6005	4710	3234	11421	6351	5455	7996	6638	7934	5688	7081	4553	3803	4065	1951	5055	4489	8060
ENSG00000090863	6673	7727	10742	13109	13558	6242	4994	7382	14948	4358	8601	4086	4491	10988	14406	10192	16187	5456	11310	10500	6831	5221	4236	7300	1785	6002	4486	9628
ENSG00000090889	1476	155	852	756	42	390	406	1228	4474	1745	1436	827	435	888	1007	242	181	1683	2596	893	1955	1403	194	2226	1065	524	1343	589
ENSG00000090905	5682	7073	10281	4218	3010	5747	4261	4210	7304	3776	4315	9983	7829	4188	5223	5019	6371	4954	4407	5731	9076	7017	11172	4044	5060	3937	3764	4742
ENSG00000090920	2014	23428	787	63375	18873	3837	13154	16468	1067931	3617	19059	510	5324	3911	7476	18349	2326	4828	80997	51533	7843	43008	1629	46408	3760	1824	1329	193580
ENSG00000090924	2754	813	2689	1259	414	2043	3789	938	4044	1030	1438	313	2619	906	3224	1066	1589	1843	545	3672	3525	1174	880	704	999	1996	873	462
ENSG00000090932	2	8	367	34	10	1	12	0	120	4	10	0	0	20	0	14	120	32	35	5	6	25	7	4	34	216	2	4
ENSG00000090971	57	10	40	53	15	12	36	34	23	25	7	17	101	12	39	19	71	45	49	3	103	47	11	19	32	53	32	22
ENSG00000090975	375	240	530	177	80	128	428	458	708	756	748	416	914	775	405	180	270	279	296	403	245	684	1022	120	914	266	400	316
ENSG00000090989	1684	1398	2569	1177	2000	2080	1324	1452	2299	1439	1109	1374	1446	1089	1562	6774	2472	1295	2585	3237	1727	2419	1790	2854	805	1655	1039	1504
ENSG00000091009	2614	2133	3260	1723	1346	2611	1653	1111	2726	1553	2146	3231	1884	1768	2320	2423	3551	1618	2891	1901	2857	2579	2490	2445	2164	1859	1477	773
ENSG00000091010	4	12	4	2	0	0	4	0	0	0	2	10	0	0	1	9	7	2	4	8	16	4	4	0	93	8	0	0
ENSG00000091039	1903	3772	5502	2561	5790	3359	2347	3210	5950	2796	4068	3974	3540	3885	6076	6016	3717	2346	4844	5504	2316	3424	3398	3790	1345	2695	4059	2437
ENSG00000091073	299	448	612	321	213	396	948	601	850	432	509	254	485	166	682	310	295	556	802	783	387	515	340	186	431	729	363	509
ENSG00000091106	104	116	112	198	23	53	106	106	498	96	96	39	35	49	39	121	66	160	239	199	174	168	45	304	156	94	107	70
ENSG00000091127	283	520	571	481	837	309	439	545	1977	356	711	695	484	788	700	817	561	918	630	1020	268	476	433	794	742	1222	314	375
ENSG00000091128	14	70	5	6	6	15	116	54	2	29	36	41	12	9	13	16	25	6	2	48	37	37	6	15	76	30	19	16
ENSG00000091129	731	389	1554	88	125	1636	335	76	50	37	124	48	147	2414	7	236	39	773	81	9	107	31	114	962	86	782	5	7
ENSG00000091136	9816	40234	38544	15385	17812	10556	38011	35981	22977	7105	41333	8498	30135	22656	42187	37791	23715	19302	28563	48885	38572	11605	8808	42518	12461	7899	30933	41388
ENSG00000091137	4	9	45	13	0	5	17	76	140	15	41	6	18	32	24	406	6	30	1	15	45	138	14	34	33	77	22	2
ENSG00000091138	7	1	11	1	0	3	2	0	4	11	0	2	1	0	6	9	7	0	3	5	5	18	3	4	63	2	1	3
ENSG00000091140	1612	2175	3183	2566	2838	1500	890	2124	4143	2573	2273	3762	2374	1999	2373	5182	4788	4038	3156	4364	1355	1113	4562	3485	1427	2009	1422	1367
ENSG00000091157	1690	1430	2242	1394	1408	1299	861	1678	2299	1591	1085	2165	1666	1411	1432	1604	2289	2264	1090	1622	1170	2287	1634	1494	854	1668	1073	1405
ENSG00000091164	1277	1570	2400	1130	2525	1669	703	1399	1343	1894	1015	1605	1395	1162	1943	3258	3139	1719	1597	816	906	1933	1522	1556	1540	990	1484	417
ENSG00000091181	16	52	0	16	1	11	0	1	0	4	0	5	0	25	0	15	7	0	0	2	3	2	16	2	11	0	0	0
ENSG00000091262	69	105	173	119	52	7	90	11	5	49	9	48	86	81	95	33	8	45	207	211	156	102	136	41	374	41	3	35
ENSG00000091317	492	441	397	490	538	942	318	546	698	364	315	408	224	602	566	655	597	447	1425	433	263	565	368	578	40	316	524	343
ENSG00000091409	1935	4439	3936	2240	6146	3181	11398	2119	2756	1543	3214	10942	914	900	877	7447	3240	8272	2327	2483	1073	2252	2357	609	267	1137	642	1018
ENSG00000091428	151	138	318	246	100	132	187	136	100	478	241	58	51	106	57	121	98	76	70	214	385	267	69	142	102	33	33	60
ENSG00000091436	380	333	1804	680	948	699	711	348	1805	2933	699	2787	972	1948	896	804	628	295	472	1274	1006	1164	3377	640	684	567	1084	314
ENSG00000091482	0	55	0	646	0	18	0	7	21	368	0	17	82	0	8	228	0	59	61	0	2	91	6	6	29	478	78	272
ENSG00000091483	998	912	1232	1187	873	558	645	969	1643	2518	1590	2569	1378	778	962	1198	1766	1885	1500	1091	1519	957	4979	771	1174	2097	1212	1227
ENSG00000091490	686	1852	2719	2169	103	440	682	712	433	229	3080	926	138	441	2486	572	2607	1599	204	1350	597	408	133	204	805	151	486	139
ENSG00000091513	105	1393	38	60	11	55	53	12	0	8	7	6	1	22	15	137	39	127	25	31	47	106	75	262	71	147	13	32
ENSG00000091527	1174	648	1092	829	722	854	1051	635	1553	870	1070	694	889	590	1062	1204	894	962	1583	1016	918	1276	902	1523	690	1877	1528	1015
ENSG00000091536	15	123	200	68	26	21	29	28	9	64	8	116	83	247	8	110	72	36	2	339	88	198	85	134	395	74	7	71
ENSG00000091542	609	507	623	730	734	474	641	880	1482	4126	588	647	1416	1502	931	675	1029	1044	1349	508	1169	877	1192	1235	431	1129	1589	583
ENSG00000091583	0	0	0	1	0	0	0	0	0	0	0	0	0	0	0	4	0	0	0	1	0	0	0	0	0	0	0	0
ENSG00000091592	411	1655	1072	873	4242	394	4352	1769	1234	1084	698	169	410	563	918	1203	813	283	1617	1845	2082	1452	3202	1740	329	660	596	646
ENSG00000091622	105	96	545	159	36	25	339	19	7	162	23	100	1025	41	16	41	52	44	9	79	168	111	1942	132	128	57	235	83
ENSG00000091640	1074	1322	1461	1003	1013	1632	951	1008	802	598	2050	1013	1121	1049	995	1137	5172	656	2004	1957	980	505	1531	1232	2246	1012	1065	443
ENSG00000091651	759	141	479	420	321	413	167	821	1918	376	361	778	372	529	419	168	177	1198	471	149	469	626	174	627	516	501	325	367
ENSG00000091656	4087	1132	133	1827	3295	2708	750	3260	3980	1667	2017	2	631	3162	592	4994	57	2302	5180	6526	701	1115	48	8513	205	2129	1287	12732
ENSG00000091664	0	0	0	0	0	2	2	0	0	4	0	0	0	0	0	13	0	0	0	0	0	3	0	0	2	0	0	0
ENSG00000091704	26	0	21	4	8	3	0	2	10	3	0	19	1	0	113	33	1	9	10	13	23	16	14	0	52	11	22	2
ENSG00000091732	289	338	287	237	289	128	131	393	494	272	228	312	187	278	451	176	465	211	541	368	243	187	333	155	253	275	308	160
ENSG00000091831	52	227	11427	192	17	107	88	83	490	21	26	3264	2207	12	23	250	218	34	59	549	1027	106	8761	33	69	151	512	145
ENSG00000091844	93	32	68	28	14	89	15	62	368	50	10	36	274	152	31	109	54	35	36	190	109	52	225	273	24	90	89	54
ENSG00000091879	405	759	1215	902	606	295	1537	808	288	359	761	834	185	445	203	405	579	167	267	571	990	407	335	1094	168	463	364	63
ENSG00000091947	313	214	276	152	152	149	104	324	304	194	389	291	131	219	219	111	417	130	292	157	208	197	240	123	98	509	178	64
ENSG00000091972	483	219	195	590	168	997	283	315	180	340	541	162	39	24	81	193	289	610	976	178	294	562	109	17	147	138	73	18
ENSG00000091986	6899	13000	13988	9942	86511	9263	6459	14670	19100	2866	91909	13359	72574	10135	71913	13635	8126	1960	50047	23980	12487	4198	14409	7726	3796	2417	17622	15258
ENSG00000092009	13	1079	5	31	0	0	11	18	5	37	2	0	3	4	4	61	21	14	3	30	15	57	14	9	11	52	4	0
ENSG00000092010	1257	2393	6076	2361	3102	1750	1442	3104	6174	2085	1623	3728	1771	1188	3268	5644	4548	3358	4782	3076	3793	6118	2270	1879	2104	2419	2743	773
ENSG00000092020	204	282	350	286	778	224	251	360	439	427	216	173	310	223	502	421	670	332	751	423	434	349	347	854	224	277	417	137
ENSG00000092036	180	344	195	202	267	147	155	170	330	307	169	221	199	196	252	147	390	301	512	336	238	177	214	171	88	167	227	101
ENSG00000092051	837	141	272	9	0	18	20	2	7	9	3	1703	6	13	16	38	273	6	7	25	126	37	1826	13	56	15	14	4
ENSG00000092054	0	0	8	89745	5	16	17	3	401	7	0	23	24879	3	12	1195	0	50	4700	33	0	51	3	9	321	1730	2	0
ENSG00000092067	4	0	4	18	0	4	6	0	2	12	4	0	0	2	0	16	0	12	8	6	0	2	2	6	21	2	2	0
ENSG00000092068	99	252	944	1485	360	215	483	543	539	273	780	707	269	1017	122	231	86	462	477	692	315	192	1029	1003	237	528	1245	2048
ENSG00000092094	1304	1563	1588	765	1148	1426	972	1704	2031	990	1230	1297	1206	1387	1909	1398	1323	1841	2197	1802	2553	1531	1179	2029	496	1191	947	481
ENSG00000092096	81	338	339	358	87	113	152	56	23	149	63	175	216	505	91	113	410	211	182	83	656	124	987	685	116	153	118	121
ENSG00000092098	512	539	795	324	238	387	589	697	885	402	427	558	357	313	583	155	544	777	454	717	569	512	539	454	347	612	370	536
ENSG00000092108	390	599	581	440	871	446	303	531	601	426	120	507	330	674	545	375	759	529	624	290	506	565	524	1247	138	408	408	475
ENSG00000092140	930	624	1048	830	553	760	308	867	1852	1011	687	961	562	1092	831	610	1283	783	1100	852	1215	1123	632	2524	253	575	952	760
ENSG00000092148	12684	12876	17206	10963	11296	12179	8438	8084	16825	14609	9815	18199	11477	17667	16869	8881	20512	9983	13988	12686	13938	12487	15359	22629	2863	11142	8501	6732
ENSG00000092199	16451	21323	27605	16138	12995	21340	7904	13768	30623	10094	24000	17001	7477	28092	17806	28963	46092	18621	20243	32857	14025	13719	16625	19754	9422	13254	14683	4489
ENSG00000092200	14	31	15	12	0	11	21	20	15	24	4	15	0	24	7	104	23	23	112	103	17	31	14	29	53	7	19	11
ENSG00000092201	5106	4012	4483	3023	3471	3700	1998	4437	7643	3800	2980	6022	2798	7653	5985	2735	7859	3595	6901	4234	6836	5008	4695	6428	1546	3746	4607	1696
ENSG00000092203	1649	1629	2581	1469	1808	1883	1415	1994	2555	1708	1654	2152	987	2080	2837	1413	3307	1953	2924	2144	2563	2270	2328	2826	1051	2283	2129	1485
ENSG00000092208	137	141	141	92	54	62	60	159	224	185	102	92	99	152	167	55	211	62	308	88	152	260	154	525	68	65	227	103
ENSG00000092295	240	153	96	31	34	70	6285	47	53	27	54	75	10	79	14	70	30	41	26	151	59	165	94	81	35	29	31	52
ENSG00000092330	3419	5123	6286	3674	4595	3362	5024	6009	4425	4001	5939	3769	2901	4142	11302	3944	9531	2766	8952	5042	6068	4106	4320	4338	2421	4027	5379	2935
ENSG00000092345	6	0	0	3	0	0	2	90	4	0	0	0	5	0	0	14	1	30	0	21	28	1	2	6	11	0	183	0
ENSG00000092377	121	23	0	0	0	685	7	0	4	0	6	0	0	0	0	5	97	83	0	0	0	0	0	4	0	20	0	0
ENSG00000092421	559	2309	966	511	154	310	889	544	234	317	365	1953	447	3610	114	561	2576	2232	137	639	4125	293	3499	342	514	5282	150	252
ENSG00000092439	4286	4895	5192	4061	6819	4061	2945	4410	7288	5945	3285	6633	4209	8275	4857	6080	8373	6049	5471	4574	3051	4286	5972	10028	1319	3933	4243	1590
ENSG00000092445	1879	226	994	280	58	1085	175	167	332	382	231	140	570	424	322	77	400	985	472	42	213	81	117	536	178	206	202	163
ENSG00000092470	1103	254	538	429	35	318	192	1148	1055	1575	479	426	1345	1000	1072	234	284	903	1757	148	902	922	364	1272	323	600	1343	162
ENSG00000092529	461	839	615	1190	202	355	1304	533	320	450	76	335	1504	459	277	709	247	2426	218	609	1072	386	3587	406	420	3037	248	332
ENSG00000092531	864	1018	1312	802	614	978	928	1239	1020	874	1157	833	1069	875	1138	1590	1531	1308	1389	1537	748	998	902	1863	487	701	995	485
ENSG00000092607	1048	746	31	339	577	740	600	1834	1130	86	628	63	564	40	1354	1599	830	117	1642	3062	172	1569	468	3080	202	360	88	880
ENSG00000092621	583	1910	1362	924	1130	796	447	6509	1832	1219	1058	776	1050	1862	1260	1574	1927	2933	5865	681	3181	1570	2109	1953	1700	467	2128	431
ENSG00000092758	2125	1575	361	3373	31	98	48	2	7	0	0	0	2	196	62	240	1733	303	30	9	2	19	4	14	61	352	78	11
ENSG00000092820	3037	1946	3082	3940	613	5747	8327	4437	13760	2442	4143	3456	2876	1534	456	6837	2394	1576	2925	6926	6539	6020	4426	2356	2292	1523	2482	5469
ENSG00000092841	13197	16785	23253	12418	15332	22968	15610	20618	24136	39202	37312	38394	34735	8582	24384	18338	27391	13813	27677	15328	23314	46053	32973	10917	40566	6136	25639	8780
ENSG00000092847	756	651	1032	724	388	739	547	814	1061	738	786	751	549	611	667	747	762	1260	649	1293	1223	656	555	1295	475	898	859	617
ENSG00000092850	146	24	67	24	0	137	19	18	0	2	2	49	55	18	0	14	37	4	10	20	50	24	2	10	63	8	46	5
ENSG00000092853	1851	527	1403	1585	141	739	832	3086	6411	2120	2781	1266	1124	2587	1694	1115	401	1438	2623	1563	2953	2347	260	3824	4126	1033	2576	607
ENSG00000092871	171	83	114	142	128	118	158	186	284	124	81	122	175	67	85	112	138	110	236	116	444	241	171	113	78	206	226	61
ENSG00000092929	148	353	210	193	69	177	880	189	366	176	89	427	344	138	45	129	71	106	97	386	310	244	399	101	190	103	105	66
ENSG00000092931	696	662	474	420	927	279	327	633	747	604	272	620	467	334	348	343	561	321	808	294	527	559	360	552	127	628	385	607
ENSG00000092964	1006	2235	4605	2517	7241	1474	1597	3022	3689	1017	4145	892	3360	2060	4384	5104	3057	2358	8097	2261	2684	1652	1551	1606	560	6451	1712	2228
ENSG00000092969	192	830	374	4464	1746	283	101	58	126	260	123	70	51	677	1073	637	292	130	513	231	119	582	370	356	15	25	438	344
ENSG00000092978	1632	911	1380	842	916	1495	993	632	1212	866	827	1652	845	1401	1512	2075	1719	1215	1179	1613	1030	826	1700	731	639	1093	942	837
ENSG00000093000	1929	1563	3568	1839	1774	3227	1977	2339	4116	805	3989	1531	1144	1709	1981	2550	3634	4566	4215	2510	2155	2886	1428	2441	817	3239	1855	1704
ENSG00000093009	240	79	250	140	59	86	65	402	908	144	384	298	92	268	227	67	46	431	289	64	254	343	61	134	252	140	95	139
ENSG00000093010	388	502	624	340	667	367	606	700	1175	487	786	243	272	290	498	366	467	644	567	350	606	1680	370	304	330	621	241	506
ENSG00000093072	395	871	458	660	168	67	403	1739	802	305	209	65	159	126	157	987	532	575	515	568	206	416	72	247	176	177	992	153
ENSG00000093134	2	6	5	9	96	0	109	4	8	0	7	0	2	14	0	25	0	36	4	23	1	32	5	11	19	1	5	4
[truncated: 30,740 more rows]
