# Supplementary material for: Durvalumab plus pazopanib combination in patients with advanced soft tissue sarcomas: a phase II trial
Source: Nat Commun. 2024 Jan 23;15:685. doi: 10.1038/s41467-024-44875-2 (PMC10806253; doi:10.1038/s41467-024-44875-2)
Supplement: Supplementary file 7 — Source Data [file 41467_2024_44875_MOESM7_ESM.xlsx]

## Sheet: Fig1A
Sample	Change	PD-L1	Histology
YCC30	75	-	others
YCC13	45	-	LMS
YCC40	33	1	DDLPS
YCC25	30	-	LMS
YCC20	14.3	2-9	MPNST
YCC5	12.8	1	DSRCT
YCC36	12.1	-	others
YCC17	9	1	LMS
YCC18	9	-	others
YCC33	8	-	LMS
YCC26	7	1	SS
YCC32	5	1	myxofibrosarcoma
YCC41	4.7	-	LMS
YCC21	4.1	>=10	LMS
YCC9	4	-	DDLPS
YCC11	4	-	myxofibrosarcoma
YCC28	1.7	-	DSRCT
YCC24	0.2	-	LMS
YCC38	-0.4	1	LMS
YCC37	-3.9	1	LMS
YCC39	-4.1	-	LMS
YCC44	-4.9	1	myxofibrosarcoma
YCC4	-5	-	DDLPS
YCC43	-5	>=10	MPNST
YCC1	-11.5	-	LMS
YCC19	-11.5	>=10	MPNST
YCC46	-11.8	1	LMS
YCC29	-14	2-9	myxofibrosarcoma
YCC23	-15	>=10	MPNST
YCC7	-22	-	others
YCC34	-25	-	UPS
YCC12	-31.3	-	UPS
YCC16	-34.7	-	SS
YCC31	-35.2	-	DSRCT
YCC27	-37.6	-	UPS
YCC8	-47.4	2-9	UPS
YCC2	-50	-	SS
YCC22	-56	2-9	ANG
YCC15	-56.3	2-9	others
YCC14	-56.9	-	SS
YCC6	-61.2	2-9	MPNST
YCC10	-61.8	>=10	ASPS
YCC35	-61.9	>=10	ANG
YCC42	-69.2	>=10	others
YCC45	-75	1	ASPS
YCC47	-100	-	DSRCT

## Sheet: Fig1B
Sample	Change	Weeks	Response	PFS	New lesion
YCC1	0	0	3.SD	38.8571
YCC1	-1.6	6	3.SD	38.8571
YCC1	-4.3	12	3.SD	38.8571
YCC1	-10.6	18	3.SD	38.8571
YCC1	-11.5	24	3.SD	38.8571
YCC1	9.6	38.8571	3.SD	38.8571	1
YCC2	0	0	3.SD	29.7143
YCC2	-38.7454	6	3.SD	29.7143
YCC2	-26.1993	12	3.SD	29.7143
YCC2	-16.6052	18	3.SD	29.7143
YCC2	13.6531	24	3.SD	29.7143
YCC2	55.3506	29.7143	3.SD	29.7143
YCC4	0	0	3.SD	22.8571
YCC4	-5	6	3.SD	22.8571
YCC4	11.2	12	3.SD	22.8571
YCC4	45	22.8571	3.SD	22.8571
YCC5	0	0	3.SD	19
YCC5	12.8	6	3.SD	19
YCC5	15.8	12	3.SD	19
YCC5	45	19	3.SD	19
YCC6	0	0	2.PR	45.1429
YCC6	-23	6	2.PR	45.1429
YCC6	-34.9	12	2.PR	45.1429
YCC6	-50.4	18	2.PR	45.1429
YCC6	-57.4	24	2.PR	45.1429
YCC6	-61.2	36	2.PR	45.1429
YCC6	-37	45.1429	2.PR	45.1429
YCC7	0	0	3.SD	40.2857
YCC7	-4	6	3.SD	40.2857
YCC7	-9.8	12	3.SD	40.2857
YCC7	-13	18	3.SD	40.2857
YCC7	-22.2	24	3.SD	40.2857
YCC7	-22	36	3.SD	40.2857
YCC7	-22	40.2857	3.SD	40.2857	1
YCC8	0	0	2.PR	38.8571
YCC8	-32.8	6	2.PR	38.8571
YCC8	-47.4	12	2.PR	38.8571
YCC8	-47.4	18	2.PR	38.8571
YCC8	-47.4	24	2.PR	38.8571
YCC8	10.5	30	2.PR	38.8571
YCC8	21.1	38.8571	2.PR	38.8571
YCC9	0	0	3.SD	25
YCC9	4	6	3.SD	25
YCC9	10.9	12	3.SD	25
YCC9	15.1	18	3.SD	25
YCC9	37.4	25	3.SD	25
YCC10	0	0	2.PR	112
YCC10	-24.4	6	2.PR	112
YCC10	-28.7	12	2.PR	112
YCC10	-39.9	18	2.PR	112
YCC10	-40.1	24	2.PR	112
YCC10	-41.7	36	2.PR	112
YCC10	-47.1	48	2.PR	112
YCC10	-52.5	60	2.PR	112
YCC10	-52.5	72	2.PR	112
YCC10	-57.3	84	2.PR	112
YCC10	-61.8	96	2.PR	112
YCC10	-61.8	112	2.PR	112
YCC11	0	0	3.SD	14.8571
YCC11	4	6	3.SD	14.8571
YCC11	9.7	12	3.SD	14.8571
YCC11	27.8	14.8571	3.SD	14.8571
YCC12	0	0	2.PR	54
YCC12	-3	6	2.PR	54
YCC12	-2	12	2.PR	54
YCC12	-20.1	18	2.PR	54
YCC12	-31.3	24	2.PR	54
YCC12	-31	36	2.PR	54
YCC12	-26.1	48	2.PR	54
YCC12	-14.2	54	2.PR	54
YCC13	0	0	4.PD	7.71429
YCC13	45	7.71429	4.PD	7.71429
YCC14	0	0	2.PR	75.8571
YCC14	-52.3	6	2.PR	75.8571
YCC14	-52.1	12	2.PR	75.8571
YCC14	-53.1	18	2.PR	75.8571
YCC14	-54.3	24	2.PR	75.8571
YCC14	-56.9	36	2.PR	75.8571
YCC14	-56.9	48	2.PR	75.8571
YCC14	-56.9	60	2.PR	75.8571
YCC14	-47.6	72	2.PR	75.8571
YCC14	-9	75.8571	2.PR	75.8571
YCC15	0	0	2.PR	25
YCC15	-53.3	6	2.PR	25
YCC15	-56.3	12	2.PR	25
YCC15	-50	18	2.PR	25
YCC15	10	25	2.PR	25
YCC16	0	0	2.PR	59.1429
YCC16	-34.7	6	2.PR	59.1429
YCC16	-30.2	12	2.PR	59.1429
YCC16	-31.6	18	2.PR	59.1429
YCC16	-31.6	24	2.PR	59.1429
YCC16	-27	36	2.PR	59.1429
YCC16	-27	48	2.PR	59.1429
YCC16	9.5	59.1429	2.PR	59.1429
YCC17	0	0	4.PD	11.5714
YCC17	20	6	4.PD	11.5714
YCC17	81	11.5714	4.PD	11.5714
YCC18	0	0	3.SD	17.1429
YCC18	9	6	3.SD	17.1429
YCC18	19	12	3.SD	17.1429
YCC18	63.6	17.1429	3.SD	17.1429
YCC19	0	0	3.SD	41.8571
YCC19	-11.5	6	3.SD	41.8571
YCC19	-5	12	3.SD	41.8571
YCC19	-6	18	3.SD	41.8571
YCC19	-6.9	24	3.SD	41.8571
YCC19	-6.9	36	3.SD	41.8571
YCC19	14	41.8571	3.SD	41.8571	1
YCC20	0	0	3.SD	17.4286
YCC20	14.3	6	3.SD	17.4286
YCC20	14.8	12	3.SD	17.4286
YCC20	47	17.4286	3.SD	17.4286
YCC21	0	0	3.SD	33.2857
YCC21	4.1	6	3.SD	33.2857
YCC21	4.1	12	3.SD	33.2857
YCC21	8.3	18	3.SD	33.2857
YCC21	19	24	3.SD	33.2857
YCC21	29	33.2857	3.SD	33.2857
YCC22	0	0	2.PR	89.7143
YCC22	-56	6	2.PR	89.7143
YCC22	-56	12	2.PR	89.7143
YCC22	-56	18	2.PR	89.7143
YCC22	-56	24	2.PR	89.7143
YCC22	-56	36	2.PR	89.7143
YCC22	-56	48	2.PR	89.7143
YCC22	-56	60	2.PR	89.7143
YCC22	-56	72	2.PR	89.7143
YCC22	-56	89.7143	2.PR	89.7143
YCC23	0	0	3.SD	12.1429
YCC23	5	6	3.SD	12.1429
YCC23	20	12.1429	3.SD	12.1429
YCC24	0	0	3.SD	23.7143
YCC24	0.2	6	3.SD	23.7143
YCC24	3.2	12	3.SD	23.7143
YCC24	3.2	18	3.SD	23.7143
YCC24	20.4	23.7143	3.SD	23.7143
YCC25	0	0	4.PD	6.57143
YCC25	30	6.57143	4.PD	6.57143
YCC26	0	0	3.SD	48.1429
YCC26	7	6	3.SD	48.1429
YCC26	8	12	3.SD	48.1429
YCC26	7	18	3.SD	48.1429
YCC26	7	24	3.SD	48.1429
YCC26	7	36	3.SD	48.1429
YCC26	7	48.1429	3.SD	48.1429
YCC27	0	0	2.PR	21.7143
YCC27	-14.9	6	2.PR	21.7143
YCC27	-37.6	12	2.PR	21.7143
YCC27	-37.6	18	2.PR	21.7143
YCC27	-37.6	21.7143	2.PR	21.7143	1
YCC28	0	0	3.SD	18
YCC28	1.7	6	3.SD	18
YCC28	5.4	12	3.SD	18
YCC28	46	18	3.SD	18
YCC29	0	0	3.SD	24.8571
YCC29	-14	6	3.SD	24.8571
YCC29	2	12	3.SD	24.8571
YCC29	5	18	3.SD	24.8571
YCC29	32	24.8571	3.SD	24.8571
YCC30	0	0	4.PD	7.71429
YCC30	75	7.71429	4.PD	7.71429
YCC31	0	0	2.PR	47
YCC31	-35.2	6	2.PR	47
YCC31	-32.8	12	2.PR	47
YCC31	-32.8	18	2.PR	47
YCC31	-32.8	24	2.PR	47
YCC31	-32.8	36	2.PR	47
YCC31	17.4	47	2.PR	47	1
YCC32	0	0	3.SD	56.7143
YCC32	5	6	3.SD	56.7143
YCC32	6	12	3.SD	56.7143
YCC32	6	18	3.SD	56.7143
YCC32	6	24	3.SD	56.7143
YCC32	5	36	3.SD	56.7143
YCC32	20	56.7143	3.SD	56.7143
YCC33	0	0	3.SD	42
YCC33	8	6	3.SD	42
YCC33	13	12	3.SD	42
YCC33	15	18	3.SD	42
YCC33	17	24	3.SD	42
YCC33	17	36	3.SD	42
YCC33	60	42	3.SD	42
YCC34	0	0	3.SD	37
YCC34	-10.1	6	3.SD	37
YCC34	-24.3	12	3.SD	37
YCC34	-24.3	18	3.SD	37
YCC34	-24.3	24	3.SD	37
YCC34	22	37	3.SD	37
YCC35	0	0	2.PR	52
YCC35	-40.4	6	2.PR	52
YCC35	-53.1	12	2.PR	52
YCC35	-61.9	18	2.PR	52
YCC35	-61.9	24	2.PR	52
YCC35	-61.9	36	2.PR	52
YCC35	-61.9	52	2.PR	52	1
YCC36	0	0	3.SD	18.8571
YCC36	12.1	6	3.SD	18.8571
YCC36	15.2	12	3.SD	18.8571
YCC36	30.3	18.8571	3.SD	18.8571
YCC37	0	0	3.SD	59.2857
YCC37	-2.2	6	3.SD	59.2857
YCC37	-2.2	12	3.SD	59.2857
YCC37	-3.9	18	3.SD	59.2857
YCC37	-3.9	24	3.SD	59.2857
YCC37	-3	36	3.SD	59.2857
YCC37	-3	48	3.SD	59.2857
YCC37	25	59.2857	3.SD	59.2857
YCC38	0	0	3.SD	10.5714
YCC38	-0.4	6	3.SD	10.5714
YCC38	-0.4	10.5714	3.SD	10.5714
YCC39	0	0	3.SD	37
YCC39	-4.1	6	3.SD	37
YCC39	0.6	12	3.SD	37
YCC39	7.8	18	3.SD	37
YCC39	7.8	24	3.SD	37
YCC39	21	37	3.SD	37
YCC40	0	0	4.PD	6.42857
YCC40	33	6.42857	4.PD	6.42857
YCC41	0	0	3.SD	24.8571
YCC41	4.7	6	3.SD	24.8571
YCC41	7.7	12	3.SD	24.8571
YCC41	7	18	3.SD	24.8571
YCC41	15	24.8571	3.SD	24.8571
YCC42	0	0	2.PR	50
YCC42	-11.7	6	2.PR	50
YCC42	-34.6	12	2.PR	50
YCC42	-48.8	18	2.PR	50
YCC42	-60.7	24	2.PR	50
YCC42	-69.2	36	2.PR	50
YCC42	-69.2	50	2.PR	50
YCC43	0	0	3.SD	9.57143
YCC43	-5	9.57143	3.SD	9.57143
YCC44	0	0	3.SD	12
YCC44	-4.9	6	3.SD	12
YCC44	8	12	3.SD	12	1
YCC45	0	0	2.PR	43.1429
YCC45	-13.3	6	2.PR	43.1429
YCC45	-51.3	12	2.PR	43.1429
YCC45	-75	18	2.PR	43.1429
YCC45	-75	24	2.PR	43.1429
YCC45	-75	43.1429	2.PR	43.1429
YCC46	0	0	3.SD	30.2857
YCC46	-9.9	6	3.SD	30.2857
YCC46	-11.8	12	3.SD	30.2857
YCC46	-8.8	18	3.SD	30.2857
YCC46	2	24	3.SD	30.2857
YCC46	48	30.2857	3.SD	30.2857
YCC47	0	0	1.CR	38.1429
YCC47	-100	6	1.CR	38.1429
YCC47	-100	12	1.CR	38.1429
YCC47	-100	18	1.CR	38.1429
YCC47	-100	24	1.CR	38.1429
YCC47	-100	38.1429	1.CR	38.1429

## Sheet: Fig2A-B+FigS2
Sample	PDL1	PFS (days)	PD	OS (days)	Death
YCC1	-	272	1	360	0
YCC2	-	208	1	1055	0
YCC4	-	160	1	176	1
YCC5	1	133	1	235	1
YCC6	2-9	316	1	535	1
YCC7	-	282	1	432	1
YCC8	2-9	272	1	1028	0
YCC9	-	175	1	253	1
YCC10	>=10	784	0	1061	0
YCC11	-	104	1	424	1
YCC12	-	378	1	657	0
YCC13	-	54	1	123	1
YCC14	-	531	1	672	0
YCC15	2-9	175	1	516	0
YCC16	-	414	1	490	0
YCC17	1	81	1	262	1
YCC18	-	120	1	129	1
YCC19	>=10	293	1	584	0
YCC20	2-9	122	1	426	1
YCC21	>=10	233	1	584	0
YCC22	2-9	628	0	872	0
YCC23	>=10	85	0	862	0
YCC24	-	166	1	531	0
YCC25	-	46	1	123	1
YCC26	1	337	0	482	0
YCC27	-	152	1	255	1
YCC28	-	126	1	513	1
YCC29	2-9	174	1	501	1
YCC30	-	54	1	69	1
YCC31	-	329	1	803	0
YCC32	1	397	1	425	0
YCC33	-	294	1	406	0
YCC34	-	259	1	387	1
YCC35	>=10	364	1	698	0
YCC36	-	132	1	160	1
YCC37	1	415	0	659	0
YCC38	1	74	1	328	0
YCC39	-	259	1	637	0
YCC40	1	45	1	115	1
YCC41	-	174	0	539	0
YCC42	>=10	350	0	594	0
YCC43	>=10	67	0	84	1
YCC44	1	84	1	101	1
YCC45	1	302	0	546	0
YCC46	1	212	1	546	0
YCC47	-	267	0	511	0

## Sheet: Fig4D
Sample	Status	days for 800mg	days for 600mg	days for 400mg	days for 200mg
YCC-1	PD	272	0	0	0
YCC-2	PD	28	33	147	0
YCC-4	PD	40	120	0	0
YCC-5	PD	56	77	0	0
YCC-6	PD	316	0	0	0
YCC-7	PD	51	231	0	0
YCC-8	PD	216	56	0	0
YCC-9	PD	175	0	0	0
YCC-10	On-going	784	0	0	0
YCC-11	PD	104	0	0	0
YCC-12	PD	13	11	354	0
YCC-13	PD	28	26	0	0
YCC-14	PD	531	0	0	0
YCC-15	PD	22	67	86	0
YCC-16	PD	62	352	0	0
YCC-17	PD	81	0	0	0
YCC-18	PD	120	0	0	0
YCC-19	PD	293	0	0	0
YCC-20	PD	122	0	0	0
YCC-21	PD	233	0	0	0
YCC-22	On-going	628	0	0	0
YCC-23	PD	85	0	0	0
YCC-24	PD	40	126	0	0
YCC-25	PD	46	0	0	0
YCC-26	Refuse	337	0	0	0
YCC-27	PD	36	116	0	0
YCC-28	PD	126	0	0	0
YCC-29	PD	69	105	0	0
YCC-30	PD	54	0	0	0
YCC-31	PD	201	128	0	0
YCC-32	PD	397	0	0	0
YCC-33	PD	29	265	0	0
YCC-34	PD	150	18	91	0
YCC-35	PD	364	0	0	0
YCC-36	PD	20	27	85	0
YCC-37	On-going	127	288	0	0
YCC-38	PD	21	53	0	0
YCC-39	PD	48	211	0	0
YCC-40	PD	45	0	0	0
YCC-41	Refuse	85	89	0	0
YCC-42	On-going	22	42	0	286
YCC-43	Toxicity	20	33	14	0
YCC-44	PD	84	0	0	0
YCC-45	On-going	302	0	0	0
YCC-46	PD	21	30	161	0
YCC-47	On-going	28	239	0	0

## Sheet: Fig3A+FigS3A
Sample	Change	Histology	Missense	Nonsense	Frameshift	Inframe	Splicesite	Other	Silent	Response	BR	HLA-A	HLA-B	HLA-C	SIC	Fusion
YCC47	-100	DSRCT	34	2	4	2	2	0	14	R	CR				B	EWSR1-WT1
YCC6	-61.2	MPNST	29	2	4	1	1	0	21	R	PR		LOH	LOH	High
YCC14	-56.9	SS	22	0	4	1	0	0	7	R	PR				B	SS18-SSX1
YCC15	-56.3	others	10	0	0	0	2	0	4	R	PR				Low
YCC8	-47.4	UPS	45	0	11	0	4	0	16	R	PR				Vascular
YCC27	-37.6	UPS	3	0	0	0	1	0	1	R	PR				B
YCC31	-35.2	DSRCT	22	0	2	0	2	0	5	R	PR				Desert	EWSR1-WT1
YCC16	-37	SS	30	2	5	0	1	0	10	R	PR				B	SS18-SSX1
YCC12	-31.3	UPS	30	2	6	0	2	0	12	R	PR				Desert
YCC23	-15	MPNST	56	4	8	2	4	1	20	NR	SD				High	KMT2E-MET
YCC46	-11.8	LMS	54	1	0	1	5	0	22	NR	SD			LOH	Vascular
YCC1	-11.5	LMS	36	1	4	3	2	0	13	NR	SD	LOH		LOH	Desert
YCC19	-11.5	MPNST	29	2	6	3	1	0	15	NR	SD	LOH	LOH	LOH	Low
YCC4	-5	DDLPS	22	0	0	0	0	0	8	NR	SD				Vascular
YCC44	-9	Myxofibrosarcoma	63	2	3	1	0	0	16	NR	SD	LOH	LOH		Low
YCC39	-1	LMS	67	4	7	1	1	0	20	NR	SD				Desert
YCC37	-9	LMS	1	0	0	0	0	0	0	NR	SD				High
YCC24	0.2	LMS	75	3	3	2	4	0	28	NR	SD				Desert	TNS1-ALK
YCC9	4	DDLPS	26	4	2	1	0	0	10	NR	SD				Desert
YCC11	4	Myxofibrosarcoma	290	13	5	0	5	0	113	NR	SD	LOH		LOH	Desert
YCC41	7	LMS	38	3	3	2	1	0	9	NR	SD		LOH		Desert
YCC26	7	SS	10	0	1	1	0	0	6	NR	SD				Vascular	SS18-SSX2
YCC33	8	LMS	47	1	1	1	1	0	16	NR	SD	LOH		LOH	B
YCC18	9	others	716	15	89	2	32	2	280	NR	SD				Low
YCC17	9	LMS	36	0	4	0	1	0	10	NR	PD				High
YCC20	13	MPNST	44	2	2	1	0	0	12	NR	SD		LOH		Desert
YCC40	33	DDLPS	70	1	1	0	4	1	25	NR	PD				Desert
YCC30	75	others	15	2	1	1	0	0	8	NR	PD				Low	EWSR1-ATF1
*Mutation data are provided in Supplementary Table 3

## Sheet: Fig3B-C+FigS5+FigS6A
Sample	Histology	Response	SIC	T cells	CD8 T cells	Cytotoxic lymphocytes	B lineage	NK cells	Monocytic lineage	Myeloid dendritic cells	Neutrophils	Endothelial cells	Fibroblasts	Immunosuppression	TCellActivation	TCellSurvival	Treg	Class_I_MHC	MyeloidCellChemotaxis	TLS	PDCD1	CD274	PDCD1LG2	CTLA4	HAVCR2	LAG3
YCC47	DSRCT	R	B	1.94496	2.1604	1.95954	1.72365	0.846375	3.20166	1.38992	1.99423	3.19214	6.95031	12421.7	7059.55	-1558.73	275.307	14085.7	13837.4	7605.23	6.2114	1.8578	2.2823	2.0776	2.5288	2.5414
YCC14	SS	R	B	1.48576	1.0879	1.24487	2.15525	0.419112	2.71387	1.36564	1.95306	2.85564	7.63465	14426.6	6004.29	2434.79	-1014.87	14546	15275.5	5437.17	0.7327	1.9042	2.2216	1.0952	2.3465	2.3561
YCC15	others	R	Low	1.55814	1.4907	1.10964	0.50825	0.575125	3.3236	1.1447	1.91438	3.28242	9.10277	14404.5	4330.42	75.1022	-1639.18	14752.1	15470.5	-2393.07	0.3243	2.3464	3.0223	1.59	1.787	3.052
YCC16	SS	R	B	1.69238	0.778	1.34971	1.16237	0.476938	3.28846	1.11604	2.35757	3.6708	7.61435	14323.2	5956.45	386.708	-2251.96	14729.5	14847.5	2329.07	1.8393	1.4383	2.002	1.0604	3.4339	2.6396
YCC12	UPS	R	Desert	0.889479	0	0.397843	0.1816	0.192213	2.19433	1.06248	1.98709	2.80379	6.65755	13475.8	2185.46	7206.23	3262.31	14869.9	15842.5	3175.1	0.0795	0.6758	2.167	0	2.1321	0.9268
YCC31	DSRCT	R	Desert	1.00151	0.5751	1.0426	0.347762	0.5087	1.66061	0.5655	1.84869	2.36247	7.06541	13243.9	789.768	-4924.33	-3037.28	13495.2	12199.4	-777.024	3.236	0.8302	1.2537	0.6546	1.5261	0.583
YCC27	UPS	R	B	1.9453	1.4224	1.4203	1.10197	0.727075	3.74644	1.43474	2.81691	4.21633	8.045	14661.6	6558.46	1004.92	-1336.99	15263.2	13789.4	1739.05	2.2148	2.6419	2.783	1.1971	2.9685	2.7212
YCC8	UPS	R	Vascular	2.42224	1.698	1.81813	0.5108	0.752162	3.95076	1.50482	1.64354	3.41886	7.67467	14482.9	10056.5	3406.98	3766.97	15171.4	15395.5	4136.13	1.515	1.9594	2.865	3.8124	3.5982	2.288
YCC6	MPNST	R	High	1.21482	0.494	0.804557	0.923562	0.3911	5.00467	1.47738	1.81959	2.51525	5.92103	12291	8539.73	2430.85	555.142	14767.6	16026.5	2818.09	0.9928	1.8822	3.0699	1.4358	4.5855	1.9029
YCC1	LMS	NR	Desert	0.932843	0.1665	0.512257	0.478187	0.39325	2.61101	1.3644	1.40084	2.7767	6.34291	10682	4053.68	505.689	303.66	14427.1	12189.4	-5872.18	0.4621	0.611	1.8453	0.2811	2.4103	0.8938
YCC4	DDLPS	NR	Vascular	0.539107	0	0.12	0.1249	0.281863	2.69737	0.39788	1.62741	3.8857	7.93572	15168.1	3511.46	639.123	-2365.32	15171.1	15258.5	646.02	0	2.1643	3.7072	0.4154	2.6195	1.1601
YCC39	LMS	NR	Desert	0.919107	0.4282	0.641886	0.1807	0.4982	1.99976	0.63932	1.09997	2.76699	6.15193	9872.45	2153.57	-4850.49	-906.273	13968	8392.26	11780.4	0.3837	0.9855	3.0106	0.6151	1.4065	2.1963
YCC24	LMS	NR	Desert	1.01477	0.468	0.378543	0.323663	0.425138	2.24567	0.88188	1.51327	3.26897	8.91771	13588.5	1991.91	3413.71	-2167.98	14318.8	8617.26	-5031.15	0.3259	2.0309	4.3678	1.5954	2.4976	3.9093
YCC9	DDLPS	NR	Desert	0.963371	0	0.863829	0.219025	0.257437	1.80263	0.3808	1.54782	2.73763	6.12571	14438	1380.26	-1854.26	1364.48	14340.3	6117.19	-5337.16	0.83	0.1562	0.3689	0.1516	1.6029	1.1815
YCC11	myxofibr	NR	Desert	0.727329	0.178	0.125957	0.13165	0.1261	2.23444	1.06882	1.78058	3.07142	8.30534	14804.2	2387.55	-998.653	-594.588	14268.2	15567.5	-1951.06	0	0.2003	0.3254	0.2997	2.0314	0.6421
YCC23	MPNST	NR	High	2.02932	0.4776	2.30556	0.779075	0.892038	4.18924	2.40708	2.0835	3.25089	7.51394	14416.1	6350.36	197.952	-1162.71	14756.1	16045.5	-206.006	0.4893	1.6897	2.9741	4.599	3.8889	2.1734
YCC26	SS	NR	Vascular	1.37319	1.2163	1.37873	0.440425	0.393937	2.0019	0.753	1.66087	3.4588	5.64589	14396.3	2866.86	-10.8367	1637.37	14489.4	12688.4	-1275.04	1.4813	0.6785	1.36	0.2724	1.3903	2.1475
YCC18	others	NR	Low	1.71965	1.2325	1.06546	0.3127	0.493963	3.1402	0.92744	2.80375	2.64816	5.9617	12129	3574.95	762.626	825.065	14912.9	15305.5	2666.08	0.3599	1.4594	1.0974	3.5874	3.1699	0.9273
YCC20	MPNST	NR	Desert	1.10198	0.735	0.986043	0.16815	0.358312	3.40046	1.1197	1.87441	2.45232	7.34395	12416.8	6979.18	7349.01	853.78	14250.5	15285.5	1466.04	0.5367	0.8388	2.8132	0.7434	2.9091	1.1274
YCC19	MPNST	NR	Low	1.86525	0.4951	0.686929	0.628537	0.393875	4.25337	1.4852	1.9054	3.11302	7.54932	13385.2	6543.25	5977.68	1818.43	15817.1	15515.5	-6669.2	1.0939	1.6429	2.9312	6.06	4.3053	2.5221
YCC46	LMS	NR	Vascular	1.65559	1.0858	1.41883	0.428588	0.838912	2.8563	1.58888	2.15007	4.0874	7.25293	12470.4	6857.26	-770.323	-67.1892	14578.3	12693.4	142.004	0.5428	1.6214	3.0454	1.2884	1.8741	2.7416
YCC37	LMS	NR	High	1.58264	0.9336	1.80116	0.98535	1.34261	3.64253	1.48474	2.20843	3.11789	6.91626	11517.9	7629.98	6323.14	-1312.7	14942.1	15816.5	-3164.1	0.1965	3.6162	5.4187	1.495	3.368	2.678
YCC41	LMS	NR	Desert	0.868064	0.2384	0.657557	0.4025	0.627725	2.0237	0.65882	1.52007	3.14048	6.54666	9766.82	235.392	541.035	762.738	14307.9	12128.4	13161.4	0.7083	1.7329	3.3425	0.7067	1.6788	2.5144
YCC44	myxofibr	NR	Low	0.997579	0.2341	1.56011	0.242388	0.590762	4.40023	0.54778	2.24815	1.8087	7.42811	12468	2550.51	4535.29	860.491	15134.2	13269.4	16043.5	2.3328	3.2856	3.3359	0.2077	4.8214	1.4713
YCC33	LMS	NR	B	1.82626	1.8184	1.12359	1.87514	1.68521	3.38461	2.31222	2.46314	2.16286	7.32223	13190.6	6493.68	-454.171	-573.183	14382	14467.4	9153.28	0.8013	0.711	2.631	1.7597	3.1218	3.0243
YCC30	others	NR	Low	1.50131	0.5522	1.61644	0.316225	1.14865	3.14977	0.57286	2.10469	1.91106	5.2928	9813.82	2528.89	-2779.48	-741.896	14493.9	6865.21	1432.04	0.7294	0.4207	1.408	3.289	2.3542	2.7294
YCC17	LMS	NR	High	2.04498	1.8951	1.82809	0.35045	0.650625	3.7511	1.30686	1.60467	2.67564	8.87306	14512	9242.97	10393.4	1614.1	15421.6	11412.3	8185.25	1.6591	2.0943	4.3462	1.8836	3.6238	3.4477
YCC40	DDLPS	NR	Desert	0.7262	0	0.320729	0.177012	0.349775	3.40184	0.5341	1.82127	2.33487	8.36449	14406.9	2708.78	2043.39	-531.565	14328.4	12742.4	-2195.07	0.2642	2.6613	4.8766	0	3.0558	2.5861

## Sheet: Fig4+FigS8A+S9+S12
Sample	Histology	BR	Response	PFS (days)	PD	CD3	CD8	CD20	PD1	Vessel	CD8_group	CD3_group	CD20_group	PD1_group	Vessel_group	CD20/Vessel_group
YCC47	DSRCT	CR	R	267	0	952.965	838.574	339.276	3.52178	11.5772	High	High	High	Low	High	Hi/Hi
YCC10	ASPS	PR	R	784	0	752.374	748.201	7.22254	34.4309	27.5524	High	High	High	High	High	Hi/Hi
YCC15	others	PR	R	175	1	229.379	193.914	28.0441	0	25.1421	High	High	High	Low	High	Hi/Hi
YCC22	ANG	PR	R	628	0	2461.28	1055.85	748.571	197.13	80.3455	High	High	High	High	High	Hi/Hi
YCC16	SS	PR	R	414	1	36.8421	29.7297	2.7027	0	20.2054	Low	Low	High	Low	High	Hi/Hi
YCC12	UPS	PR	R	378	1	1018.52	937.705	0	136.066	27.5486	High	High	Low	High	High	Lo/Hi
YCC31	DSRCT	PR	R	329	1	35.969	35.649	0.473531	2.15054	3.80521	Low	Low	Low	Low	Low	Lo/Lo
YCC27	UPS	PR	R	152	1	649.729	295.271	0.0650759	112.327	21.994	High	High	Low	High	High	Lo/Hi
YCC6	MPNST	PR	R	316	1	483.561	393.609	27.6384	32.2966	65.9994	High	High	High	High	High	Hi/Hi
YCC35	ANG	PR	R	364	1	731.363	451.839	437.4	2.66763	86.7416	High	High	High	Low	High	Hi/Hi
YCC7	others	SD	NR	282	1	345.098	270	16.6667	20	24.68	High	High	High	High	High	Hi/Hi
YCC29	myxofibrosarcoma	SD	NR	174	1	49.7822	34.5207	6.79612	6.96279	9.98281	Low	Low	High	High	Low	Hi/Lo
YCC43	MPNST	SD	NR	67	0	1097.54	346.736	31.1258	8.99094	35.5069	High	High	High	High	High	Hi/Hi
YCC1	LMS	SD	NR	272	1	181.126	34.7275	1.03743	0.633714	2.43665	Low	High	Low	Low	Low	Lo/Lo
YCC4	DDLPS	SD	NR	160	1	19.714	17.0464	0.85752	0	34.7736	Low	Low	Low	Low	High	Lo/Hi
YCC39	LMS	SD	NR	259	1	74.6835	0	0	0	2.2372	Low	Low	Low	Low	Low	Lo/Lo
YCC38	LMS	SD	NR	74	1	8.79199	1.12915	2.31243	132.233	19.7573	Low	Low	High	High	High	Hi/Hi
YCC24	LMS	SD	NR	166	1	12.7329	3.73134	0	0	1.76504	Low	Low	Low	Low	Low	Lo/Lo
YCC9	DDLPS	SD	NR	175	1	7.24638	0.724638	0	0	1.19867	Low	Low	Low	Low	Low	Lo/Lo
YCC11	myxofibrosarcoma	SD	NR	104	1	13.3891	7.57098	1.0989	4.4164	8.39577	Low	Low	Low	High	Low	Lo/Lo
YCC32	myxofibrosarcoma	SD	NR	397	1	38.4036	20.6924	2.61387	1.50208	25.5959	Low	Low	High	Low	High	Hi/Hi
YCC23	MPNST	SD	NR	85	0	97.2164	81.5118	1.55504	5.0738	10.7033	High	Low	Low	High	Low	Lo/Lo
YCC26	SS	SD	NR	337	0	249.952	221.879	2.52833	6.1875	30.6012	High	High	High	High	High	Hi/Hi
YCC18	others	SD	NR	120	1	122.874	113.607	10.521	3.01251	10.4786	High	Low	High	Low	Low	Hi/Lo
YCC36	others	SD	NR	132	1	563.243	471.545	2.16802	73.5426	13.5743	High	High	High	High	High	Hi/Hi
YCC20	MPNST	SD	NR	122	1	69.351	59.908	0	16.9111	8.35948	Low	Low	Low	High	Low	Lo/Lo
YCC28	DSRCT	SD	NR	126	1	115.658	67.2571	0.205876	3.63215	20.4133	Low	Low	Low	High	High	Lo/Hi
YCC19	MPNST	SD	NR	293	1	240.537	161.564	1.59902	4.13684	2.82738	High	High	High	High	Low	Hi/Lo
YCC46	LMS	SD	NR	212	1	76.3003	62.9017	1.51229	0.567108	13.005	Low	Low	Low	Low	High	Lo/Hi
YCC5	DSRCT	SD	NR	133	1	215.094	152.395	97.8858	0.799502	4.75373	High	High	High	Low	Low	Hi/Lo
YCC34	UPS	SD	NR	259	1	289.442	228.018	5.94796	18.1019	64.6536	High	High	High	High	High	Hi/Hi
YCC37	LMS	SD	NR	415	0	303.974	81.2341	4.84076	1.03284	6.47695	High	High	High	Low	Low	Hi/Lo
YCC41	LMS	SD	NR	174	0	32.9054	22.592	1.76115	2.73246	8.14454	Low	Low	High	Low	Low	Hi/Lo
YCC44	myxofibrosarcoma	SD	NR	84	1	14.9154	13.2273	0.911342	8.01026	5.13946	Low	Low	Low	High	Low	Lo/Lo
YCC33	LMS	SD	NR	294	1	84.633	66.2368	0	0.820633	15.676	Low	Low	Low	Low	High	Lo/Hi
YCC30	others	PD	NR	54	1	579.836	116.971	0.0216403	17.6989	3.88731	High	High	Low	High	Low	Lo/Lo
YCC17	LMS	PD	NR	81	1	285.22	217.361	0.987738	14.7159	10.9787	High	High	Low	High	Low	Lo/Lo
YCC25	LMS	PD	NR	46	1	15.9204	10.4712	0	0.52356	4.82476	Low	Low	Low	Low	Low	Lo/Lo
YCC13	LMS	PD	NR	54	1	476.774	47.2222	0	1.38889	3.69676	Low	High	Low	Low	Low	Lo/Lo

## Sheet: FigS3B
Sample	Type	N of Neoantigen	Response
YCC9	FS	1	2.NR
YCC9	missense	5	2.NR
YCC11	FS	1	2.NR
YCC11	missense	64	2.NR
YCC18	missense	71	2.NR
YCC18	FS	15	2.NR
YCC23	missense	1	2.NR
YCC23	FS	0	2.NR
YCC6	missense	2	1.R
YCC6	FS	4	1.R
YCC16	missense	13	1.R
YCC16	FS	0	1.R
YCC14	FS	0	1.R
YCC14	missense	1	1.R
YCC4	missense	5	2.NR
YCC4	FS	1	2.NR
YCC20	FS	1	2.NR
YCC20	missense	1	2.NR
YCC26	missense	3	2.NR
YCC26	FS	0	2.NR
YCC12	missense	0	1.R
YCC12	FS	1	1.R
YCC19	missense	7	2.NR
YCC19	FS	4	2.NR
YCC8	missense	6	1.R
YCC8	FS	8	1.R
YCC31	FS	2	1.R
YCC31	missense	5	1.R
YCC15	missense	6	1.R
YCC15	FS	0	1.R
YCC1	FS	0	2.NR
YCC1	missense	6	2.NR
YCC17	FS	1	2.NR
YCC17	missense	10	2.NR
YCC24	missense	5	2.NR
YCC24	FS	1	2.NR
YCC27	missense	0	1.R
YCC27	FS	0	1.R
YCC30	missense	0	2.NR
YCC30	FS	0	2.NR
YCC33	missense	8	2.NR
YCC33	FS	0	2.NR
YCC37	missense	0	2.NR
YCC37	FS	0	2.NR
YCC39	missense	17	2.NR
YCC39	FS	1	2.NR
YCC40	FS	0	2.NR
YCC40	missense	11	2.NR
YCC41	FS	0	2.NR
YCC41	missense	6	2.NR
YCC44	missense	7	2.NR
YCC44	FS	1	2.NR
YCC46	missense	8	2.NR
YCC46	FS	0	2.NR
YCC47	FS	2	1.R
YCC47	missense	3	1.R

## Sheet: FigS4
HUGO.symbols	Cell.population	p-value	padj	Significance			Cell type	N of significant marker genes	N of non-significant marker genes	N of marker genes
CD28	T cells	0.563819	0.87946				T cells	1	13	14
CD3D	T cells	0.0347106	0.308586				CD8 T cells	0	1	1
CD3G	T cells	0.0615122	0.393828				Cytotoxic lymphocytes	0	7	7
CD5	T cells	0.239396	0.685166				B lineage	3	5	8
CD6	T cells	0.102454	0.497258				NK cells	0	8	8
CTLA4	T cells	0.179284	0.615754				Monocytic lineage	0	7	7
FLT3LG	T cells	0.595145	0.891451				Myeloid dendritic cells	0	5	5
ICOS	T cells	0.0180575	0.225546				Neutrophils	0	14	14
MAL	T cells	0.61078	0.897488				Endothelial cells	3	27	30
PBX4	T cells	0.849318	0.970989				Fibroblasts	0	8	8
SIRPG	T cells	0.183373	0.618983
THEMIS	T cells	0.144663	0.565822
TNFRSF25	T cells	0.000576219	0.0338048
TRAT1	T cells	0.117255	0.523955
CD8B	CD8 T cells	0.108565	0.506282
CD8A	Cytotoxic lymphocytes	0.0848228	0.455648
EOMES	Cytotoxic lymphocytes	0.0373091	0.318057
FGFBP2	Cytotoxic lymphocytes	0.133088	0.548718
GNLY	Cytotoxic lymphocytes	0.833826	0.964695
KLRC3	Cytotoxic lymphocytes	0.898884	0.982102
KLRC4	Cytotoxic lymphocytes	0.751097	0.944238
KLRD1	Cytotoxic lymphocytes	0.0186751	0.229308
BANK1	B lineage	0.898088	0.981832
CD19	B lineage	3.26334e-06	0.000864826	***
CD22	B lineage	0.00202358	0.0676443
CD79A	B lineage	5.09061e-05	0.00672323	**
CR2	B lineage	0.0287816	0.282235
FCRL2	B lineage	0.106442	0.504293
MS4A1	B lineage	0.000649437	0.0355932	*
PAX5	B lineage	0.459974	0.834335
CD160	NK cells	0.00730018	0.139195
KIR2DL1	NK cells	0.821338	0.961612
KIR2DL3	NK cells	0.691509	0.926948
KIR2DL4	NK cells	0.727384	0.938236
KIR3DL1	NK cells	0.439628	0.823849
NCR1	NK cells	0.215057	0.663001
PTGDR	NK cells	0.118366	0.526027
SH2D1B	NK cells	0.148044	0.571524
ADAP2	Monocytic lineage	0.0890993	0.467236
CSF1R	Monocytic lineage	0.152992	0.578374
FPR3	Monocytic lineage	0.330191	0.760494
KYNU	Monocytic lineage	0.674636	0.920528
PLA2G7	Monocytic lineage	0.544471	0.872682
RASSF4	Monocytic lineage	0.264511	0.707069
TFEC	Monocytic lineage	0.418538	0.812575
CD1A	Myeloid dendritic cells	0.962903	0.995715
CD1B	Myeloid dendritic cells	0.589155	0.889664
CD1E	Myeloid dendritic cells	0.444688	0.827261
CLEC10A	Myeloid dendritic cells	0.0158281	0.211068
CLIC2	Myeloid dendritic cells	0.251304	0.695884
CA4	Neutrophils	0.422836	0.815823
CXCR1	Neutrophils	0.962126	0.995662
CXCR2	Neutrophils	0.503425	0.856141
CYP4F3	Neutrophils	0.0707957	0.418458
FCGR3B	Neutrophils	0.0547416	0.373904
HAL	Neutrophils	0.301887	0.740004
KCNJ15	Neutrophils	0.468106	0.837802
MEGF9	Neutrophils	0.761066	0.947193
SLC25A37	Neutrophils	0.83776	0.966079
STEAP4	Neutrophils	0.0650762	0.403184
TECPR2	Neutrophils	0.817178	0.961224
TLE3	Neutrophils	0.295705	0.733715
TNFRSF10C	Neutrophils	0.00295635	0.0842487
VNN3	Neutrophils	0.072782	0.42435
ACVRL1	Endothelial cells	0.336682	0.765466
APLN	Endothelial cells	0.676663	0.921646
BCL6B	Endothelial cells	0.96278	0.995715
BMP6	Endothelial cells	0.000434678	0.0289579	*
BMX	Endothelial cells	0.000885412	0.0421295	*
CDH5	Endothelial cells	0.192129	0.631835
CLEC14A	Endothelial cells	0.82569	0.96298
EDN1	Endothelial cells	0.000670412	0.0362681	*
EMCN	Endothelial cells	0.39099	0.796591
ESAM	Endothelial cells	0.363254	0.782174
ESM1	Endothelial cells	0.920644	0.986705
FAM124B	Endothelial cells	0.207571	0.652722
HECW2	Endothelial cells	0.551364	0.875085
HHIP	Endothelial cells	0.664377	0.917567
KDR	Endothelial cells	0.00699212	0.136555
MMRN1	Endothelial cells	0.0398406	0.328645
MMRN2	Endothelial cells	0.143847	0.564073
MYCT1	Endothelial cells	0.300615	0.739041
PALMD	Endothelial cells	0.0130769	0.191623
PEAR1	Endothelial cells	0.13291	0.548512
PGF	Endothelial cells	0.65742	0.914377
PLXNA2	Endothelial cells	0.997624	0.999717
PTPRB	Endothelial cells	0.061287	0.393229
ROBO4	Endothelial cells	0.0142009	0.198638
SHANK3	Endothelial cells	0.0262452	0.269718
SHE	Endothelial cells	0.885931	0.978674
TEK	Endothelial cells	0.638713	0.907998
TIE1	Endothelial cells	0.231086	0.679565
VEPH1	Endothelial cells	0.632177	0.905966
VWF	Endothelial cells	0.00230274	0.0729352
COL1A1	Fibroblasts	0.239618	0.685403
COL3A1	Fibroblasts	0.723064	0.936571
COL6A1	Fibroblasts	0.637045	0.90771
COL6A2	Fibroblasts	0.423862	0.81648
DCN	Fibroblasts	0.535119	0.868427
GREM1	Fibroblasts	0.734663	0.940383
PAMR1	Fibroblasts	0.00228524	0.0726344
TAGLN	Fibroblasts	0.044082	0.34069

## Sheet: FigS6b
YCC_ID	SIC	PFS (days)	PD
YCC47	B	267	0
YCC14	B	531	1
YCC15	Low	175	1
YCC16	B	414	1
YCC12	Desert	378	1
YCC31	Desert	329	1
YCC27	B	152	1
YCC8	Vascular	272	1
YCC6	High	316	1
YCC1	Desert	272	1
YCC4	Vascular	160	1
YCC39	Desert	259	1
YCC24	Desert	166	1
YCC9	Desert	175	1
YCC11	Desert	104	1
YCC23	High	85	0
YCC26	Vascular	337	0
YCC18	Low	120	1
YCC20	Desert	122	1
YCC19	Low	293	1
YCC46	Vascular	212	1
YCC37	High	415	0
YCC41	Desert	174	0
YCC44	Low	84	1
YCC33	B	294	1
YCC30	Low	54	1
YCC17	High	81	1
YCC40	Desert	45	1

[truncated: 1 more sheets: FigS10]
